# Supplementary material for: Industrial robot application and total factor productivity of manufacturing enterprises
Source: PLoS One. 2025 Sep 24;20(9):e0331378. doi: 10.1371/journal.pone.0331378 (PMC12459834; doi:10.1371/journal.pone.0331378)
Supplement: S1 File — (ZIP) [file pone.0331378.s001.zip]

Archive with 3 entries (2 files):
- data/
- data/data.dta
- data/data.xls
