# Supplementary material for: Industrial robot application and total factor productivity of manufacturing enterprises
Source: PLoS One. 2025 Sep 24;20(9):e0331378. doi: 10.1371/journal.pone.0331378 (PMC12459834; doi:10.1371/journal.pone.0331378)
Supplement: S1 File — (ZIP) [file pone.0331378.s001.zip › data/data.xls]

## Sheet: Sheet1
stkcd	year	size	msize1	msize2	lev	roa1	roa2	roe1	roe2	grow1	grow2	bm1	bm2	gpm1	gpm2	loss	ocf1	ocf2	ocfvol1	ocfvol2	salevol1	salevol2	turnover	current	cash1	cash2	rec	invent	othrec	mfee	tang	intang	ta	debt	equity	sale1	sale2	saleta1	saleta2	cost1	cost2	ni	tobinq1	tobinq2	tobinq3	tobinq4	estbdt2	listdt2	age1
4	2012	19.0778	20.4101	20.885	0.767472	0.0405064	0.0401532	0.1742	0.152093	0.306825	0.306825	0.263854	0.26362	0.118883	0.454831	0	0.0910393	0.0902455	0.0916237	0.0883027	0.168406	0.121079	0.500299	3.02058	0.291474	0.291474	0.0421386	0.254905	0.0146227	0.175151	0.241166	0.0550521	1.92914e+08	1.48056e+08	4.48577e+07	9.73633e+07	9.73633e+07	0.504699	0.500299	8.57885e+07	5.30794e+07	7.81423e+06	3.78997	4.03094	3.79334	4.03452	1986	1991	27
4	2013	19.3051	20.7956	20.885	0.596761	0.0239385	0.0266477	0.0593654	0.0813562	-0.252444	-0.252444	0.225264	0.225054	0.14141	0.525037	0	-0.0868971	-0.0967316	0.104998	0.111432	0.102931	0.0841884	0.334591	2.32833	0.233199	0.233199	0.0155305	0.337998	0.111238	0.230518	0.16966	0.0505603	2.42152e+08	1.44507e+08	9.76453e+07	7.27846e+07	7.27846e+07	0.300574	0.334591	6.24921e+07	3.457e+07	5.79675e+06	4.43923	4.683	4.44338	4.68738	1986	1991	28
4	2014	19.6394	21.12	21.121	0.465246	0.0461886	0.0538383	0.0863736	0.112189	0.107499	0.107499	0.227489	0.227277	0.0503796	0.387548	0	-0.0163593	-0.0190686	0.0896023	0.093934	0.139356	0.115626	0.277753	1.75933	0.11807	0.11807	0.00810586	0.573807	0.0551003	0.181052	0.111804	0.0626161	3.38283e+08	1.57384e+08	1.80898e+08	80608820	80608820	0.238288	0.277753	76547782	4.9369e+07	1.56248e+07	4.39582	4.69481	4.39992	4.69919	1986	1991	29
4	2015	19.8037	22.1208	22.1318	0.409598	0.0171999	0.0186094	0.0291326	0.0329452	0.494308	0.494308	0.098552	0.097477	0.0773578	0.352809	0	0.0232317	0.0251355	0.0557844	0.0616943	0.0364204	0.0308352	0.326897	1.59611	0.129221	0.129221	0.00433065	0.626015	0.041277	0.152139	0.094771	0.081097	3.98674e+08	1.63296e+08	2.35378e+08	1.20454e+08	1.20454e+08	0.302138	0.326897	1.11136e+08	7.79571e+07	6.85715e+06	8.01185	11.0533	10.2588	11.1752	1986	1991	30
4	2016	19.2259	22.0511	22.0625	0.796544	0.17753	0.127625	0.87257	0.282785	1.38821	1.38821	0.059298	0.058625	0.0872822	0.346221	0	0.661238	0.47536	0.380298	0.273592	0.587258	0.359997	0.924405	3.65746	0.452044	0.452044	0.00762667	0.0307956	0.107859	0.0949987	0.149588	0.109017	2.23716e+08	1.782e+08	4.55165e+07	2.8767e+08	2.8767e+08	1.28587	0.924405	2.62562e+08	1.88073e+08	3.97163e+07	8.01185	18.9618	17.0576	19.1796	1986	1991	31
4	2017	19.4096	21.3879	21.3983	0.684753	0.0219169	0.0239249	0.0695231	0.0904629	-0.518178	-0.518178	0.138316	0.136876	-0.0384015	0.619412	0	0.0537095	0.0586303	0.359878	0.250828	0.51747	0.30095	0.562797	2.06899	0.393592	0.393592	0.035175	0.0551913	0.0396174	0.107336	0.11613	0.0883302	2.68844e+08	1.84092e+08	8.47523e+07	1.38606e+08	1.38606e+08	0.515562	0.562797	1.43929e+08	5.27517e+07	5.89224e+06	7.22984	7.94205	7.3059	8.02561	1986	1991	31
4	2018	19.6768	21.1284	21.138	0.522034	-0.0615435	-0.0697159	-0.128761	-0.17112	1.64685	1.64685	0.234188	0.231954	-0.0962374	0.818792	1	-0.151804	-0.171962	0.422762	0.328091	0.394021	0.311715	1.18341	1.80524	0.13954	0.13954	0.0776483		0.00262793	0.0510239	0.0190719		3.51177e+08	1.83327e+08	1.67851e+08	3.66869e+08	3.66869e+08	1.04468	1.18341	4.02175e+08	6.64796e+07	-2.16127e+07	4.27007	4.27007	4.3112	4.3112	1986	1991	31
4	2019	21.1251	21.4098	21.4099	0.939757	-0.00241152	-0.00390535	-0.0400296	-0.0279505	-0.704944	-0.704944	0.752233	0.752109	-0.230855	0.730102	1	-0.0106196	-0.017198	0.105125	0.117527	0.486759	0.535446	0.117298	5.6213	0.0989257	0.0989257	0.176829		0.0315413	0.182988	0.0190719	0.0145727	1.49449e+09	1.40446e+09	9.00332e+07	1.08247e+08	1.08247e+08	0.0724305	0.117298	1.33236e+08	2.92156e+07	-3.60399e+06	1.32938	4.09377	1.32959	4.09445	1986	1991	31
8	2015	22.0012	23.0616	24.0928	0.810191	0.052909	0.0890885	0.278748	0.501761	3.216	3.216	0.346336	0.123497	0.138636	0.474828	0	-0.0201881	-0.0339929	0.0718797	0.0812083	0.0652612	0.0732913	0.607535	2.61747	0.125439	0.127094	0.206999	0.0860658	0.0104697	0.236315	0.119261	0.0161856	3.58935e+09	2.90806e+09	6.81293e+08	1.29508e+09	1.29508e+09	0.36081	0.607535	1.11553e+09	6.80138e+08	1.89909e+08	2.88737	4.53837	8.09739	12.7275	1989	1992	27
8	2016	22.8265	23.6594	24.0626	0.753417	0.0647582	0.0900596	0.262622	0.392781	0.448569	0.448569	0.434793	0.290512	0.217001	0.527716	0	-0.00685084	-0.0095275	0.0669828	0.0745626	0.113876	0.144642	0.318453	2.24524	0.136378	0.141264	0.203377	0.0712086	0.010135	0.207211	0.0223164	0.0205662	8.19266e+09	6.17249e+09	2.02017e+09	1.87601e+09	1.87601e+09	0.228986	0.318453	1.46891e+09	8.86008e+08	5.30542e+08	2.29995	3.65843	3.4422	5.47536	1989	1992	28
8	2017	23.0915	23.8646	24.0609	0.673051	0.0833099	0.0942834	0.25481	0.322823	0.242497	0.242497	0.461561	0.379314	0.191549	0.488964	0	-0.00495949	-0.00561275	0.00830032	0.0153803	0.0793779	0.190886	0.247039	1.89028	0.0944238	0.0966966	0.233441	0.065573	0.00567276	0.199996	0.0229524	0.0186982	1.06783e+10	7.18705e+09	3.49126e+09	2.33093e+09	2.33093e+09	0.218287	0.247039	1.88445e+09	1.19119e+09	8.8961e+08	2.16656	3.32955	2.63634	4.0515	1989	1992	29
8	2018	23.0714	23.3402	23.3641	0.70749	0.0326656	0.0323381	0.111673	0.10435	0.100376	0.100376	0.764284	0.746275	0.12118	0.489184	0	-0.0564255	-0.0558599	0.0291832	0.0279487	0.013477	0.0425685	0.242605	2.03244	0.117338	0.11737	0.294764	0.0661918	0.00729634	0.140752	0.0294123	0.0223504	1.04664e+10	7.40485e+09	3.06151e+09	2.5649e+09	2.5649e+09	0.245061	0.242605	2.25409e+09	1.31019e+09	3.4189e+08	1.30841	2.06351	1.33999	2.11331	1989	1992	30
8	2019	23.2119	23.3921	23.4017	0.629038	0.0379771	0.0406396	0.102375	0.121499	0.255465	0.255465	0.835044	0.827102	0.141303	0.486367	0	0.000441634	0.000472596	0.0313894	0.030917	0.0245673	0.0239327	0.286096	1.6132	0.108028	0.109055	0.300334	0.0709968	0.014493	0.136936	0.0368488	0.0233226	1.20445e+10	7.57648e+09	4.46806e+09	3.22014e+09	3.22014e+09	0.267353	0.286096	2.76513e+09	1.65397e+09	4.57417e+08	1.19754	1.78059	1.20904	1.79769	1989	1992	31
10	2014	20.5054	21.8607	22.2503	0.685872	-0.0936541	-0.0822249	-0.29814	-0.242676	-0.364488	-0.364488	0.257874	0.174665	-0.21305	0.177945	1	-0.15007	-0.131756	0.085442	0.075759	0.270662	0.269623	0.251418	3.5229	0.482998	0.482998	0.0942985	0.170678	0.0758156	0.268292	0.0598226	0.00632508	8.04218e+08	5.51591e+08	2.52628e+08	2.303e+08	2.303e+08	0.286365	0.251418	2.79365e+08	1.89319e+08	-7.53183e+07	3.87786	3.90254	5.72524	5.76168	1988	1995	27
21	2008	22.1892	22.2062	22.2292	0.7998	0.0730608	0.0667968	0.364939	0.250737	0.0652276	0.0652276	0.98319	0.960808	0.0164185	0.0301358	0	0.0781483	0.0714481	0.0967265	0.0945243	0.377894	0.240305	2.94374	3.20651	0.312529	0.312529	0.18351	0.0709172	0.0193135	0.0116637	0.188742	0.00293796	4.33173e+09	3.46451e+09	8.67213e+08	1.39473e+10	1.39473e+10	3.2198	2.94374	1.37183e+10	1.3527e+10	3.1648e+08	1.0171	1.02009	1.04079	1.04386	1993	1994	16
21	2009	22.4149	23.2731	23.2737	0.728185	0.0489908	0.0544951	0.180236	0.227034	-0.0388581	-0.0388581	0.423928	0.423672	0.0216593	0.0365743	0	0.0909478	0.101166	0.0574781	0.0610329	0.413045	0.0994095	2.74698	2.36411	0.343815	0.345714	0.183843	0.0793075	0.00786546	0.0146604	0.240783	0.00229665	5.42829e+09	3.9528e+09	1.47549e+09	1.34053e+10	1.34053e+10	2.46953	2.74698	1.3115e+10	1.2915e+10	2.65937e+08	2.35889	2.36432	2.36032	2.36575	1993	1994	17
21	2010	22.6204	23.5949	23.5955	0.671763	0.0534523	0.0589246	0.162847	0.194526	0.549501	0.549501	0.377387	0.377141	0.00988285	0.0243651	0	0.0171654	0.0189228	0.0394262	0.0416454	0.406485	0.354235	3.43478	1.90004	0.266952	0.266952	0.221167	0.0972359	0.0035451	0.0116637	0.200577	0.00183186	6.66654e+09	4.47834e+09	2.1882e+09	2.07715e+10	2.07715e+10	3.11579	3.43478	2.05663e+10	2.02654e+10	3.56342e+08	2.6498	2.65466	2.65153	2.6564	1993	1994	18
21	2011	23.059	23.2713	23.2715	0.417987	0.0212971	0.0258941	0.0365921	0.053665	-0.103081	-0.103081	0.80873	0.808568	0.0114502	0.0273302	0	0.0164534	0.020005	0.0428053	0.0471739	0.656752	0.622867	2.19139	1.26663	0.476587	0.477301	0.144152	0.0785916	0.0079921	0.0160305	0.143165	0.00512285	1.03368e+10	4.32062e+09	6.01613e+09	1.86304e+10	1.86304e+10	1.80234	2.19139	1.84171e+10	1.81212e+10	2.20143e+08	1.23651	1.24381	1.23675	1.24406	1993	1994	19
21	2012	23.0438	23.2277	23.2279	0.40822	0.000830159	0.000823872	0.00140282	0.00140386	-0.119743	-0.119743	0.832037	0.831884	-0.00101759	0.0253631	0	0.028272	0.0280579	0.00662751	0.0049912	0.819252	0.937129	1.59854	1.24513	0.486501	0.498662	0.137228	0.0725933	0.00813927	0.0186443	0.123528	0.00509476	1.01814e+10	4.15623e+09	6.02513e+09	1.63995e+10	1.63995e+10	1.61074	1.59854	1.64162e+10	1.59836e+10	8.45215e+06	1.20187	1.20895	1.20209	1.20917	1993	1994	20
21	2013	23.3426	23.5108	23.5287	0.361427	0.0115742	0.0132905	0.0181252	0.0214833	-0.0829284	-0.0829284	0.845183	0.830219	0.00810828	0.02358	0	0.0326994	0.0375483	0.00839855	0.00878147	0.365476	0.472287	1.25812	1.25557	0.585319	0.598248	0.133841	0.0385404	0.0086738	0.0236764	0.0892309	0.00647686	1.37266e+10	4.96115e+09	8.76541e+09	1.50395e+10	1.50395e+10	1.09565	1.25812	1.49176e+10	1.46849e+10	1.58875e+08	1.18318	1.19156	1.2045	1.21304	1993	1994	21
21	2014	23.394	23.7165	23.7167	0.350095	0.0111108	0.0113963	0.0170961	0.0176855	0.0933961	0.0933961	0.724345	0.724149	0.0207874	0.031881	0	-0.00685736	-0.00703352	0.0216734	0.0234841	0.285953	0.227376	1.16721	1.23832	0.568237	0.568237	0.153276	0.0481939	0.00344766	0.0203263	0.0968815	0.0102353	1.44504e+10	5.05902e+09	9.3914e+09	1.64442e+10	1.64442e+10	1.13797	1.16721	1.61023e+10	1.59199e+10	1.60556e+08	1.38056	1.39559	1.38093	1.39597	1993	1994	22
21	2015	23.3861	24.014	24.0145	0.363081	0.0126005	0.0125511	0.0197836	0.0195063	-0.0658197	-0.0658197	0.533729	0.533485	0.0202827	0.0432953	0	0.0342082	0.0340741	0.0232859	0.0247973	0.033673	0.0954766	1.06724	1.16549	0.531886	0.531886	0.113205	0.0580045	0.00594958	0.0262156	0.147513	0.0102229	1.43375e+10	5.20568e+09	9.13183e+09	1.53618e+10	1.53618e+10	1.07144	1.06724	1.50502e+10	1.46967e+10	1.8066e+08	1.87361	1.89537	1.87447	1.89624	1993	1994	23
21	2016	23.1843	23.7332	23.7336	0.452092	0.0190948	0.0171746	0.0348503	0.0287735	-0.0190501	-0.0190501	0.57762	0.577381	0.00712794	0.0567194	0	0.0304282	0.0273683	0.0226969	0.0220541	0.109858	0.0549404	1.15673	1.16735	0.293175	0.293175	0.191347	0.087043	0.00362668	0.0330371	0.216667	0.0122749	1.17174e+10	5.29733e+09	6.42004e+09	1.50692e+10	1.50692e+10	1.28605	1.15673	1.49618e+10	1.42145e+10	2.23741e+08	1.73124	1.75549	1.73196	1.75622	1993	1994	24
21	2017	23.5326	23.9412	23.9416	0.357165	0.0345731	0.0405338	0.0537823	0.0671586	-0.0570298	-0.0570298	0.664631	0.664349	0.0148119	0.0639778	0	0.0433551	0.05083	0.00664652	0.0120843	0.215008	0.0769125	1.00363	1.07806	0.409967	0.409967	0.0979516	0.0992859	0.00439864	0.0358673	0.146887	0.0138359	1.65995e+10	5.92876e+09	1.06707e+10	1.42098e+10	1.42098e+10	0.856037	1.00363	1.39993e+10	1.33007e+10	5.73896e+08	1.50459	1.52667	1.50523	1.52731	1993	1994	25
21	2018	23.4957	23.596	23.5961	0.423197	0.0353427	0.0346893	0.0612735	0.0568277	0.130278	0.130278	0.904564	0.904452	0.00938386	0.0470064	0	0.0263034	0.0258171	0.00889645	0.0140149	0.218464	0.0940788	0.985449	1.11946	0.362746	0.362746	0.0963752	0.137243	0.00928878	0.0257474	0.16049	0.0358129	1.59968e+10	6.76981e+09	9.22702e+09	1.6061e+10	1.6061e+10	1.00401	0.985449	1.59103e+10	1.5306e+10	5.65372e+08	1.1055	1.14733	1.10564	1.14748	1993	1994	26
21	2019	23.6385	24.0994	24.0999	0.384868	0.0239446	0.025652	0.038926	0.0429442	-0.176651	-0.176651	0.630734	0.630427	0.0502889	0.0953027	0	-0.0541997	-0.0580645	0.0521032	0.0570377	0.143723	0.131276	0.767707	1.07772	0.260347	0.260347	0.0993578	0.12265	0.0234545	0.0332007	0.147366	0.0306447	1.84534e+10	7.10211e+09	1.13513e+10	1.32238e+10	1.32238e+10	0.716608	0.767707	1.25588e+10	1.19636e+10	4.41859e+08	1.58546	1.63652	1.58623	1.63732	1993	1994	27
23	2012	20.9213	21.1907	21.2618	0.334186	0.00420911	0.00443748	0.00632175	0.00657837	0.0972328	0.0972328	0.763898	0.711405	-0.0146353	0.107968	0	-0.0662435	-0.0698376	0.100647	0.0980346	0.146711	0.0820242	0.759269	1.39495	0.211608	0.211608	0.411155	0.200066	0.0091178	0.0768871	0.100228	0.00723722	1.21904e+09	4.07387e+08	8.11658e+08	8.77949e+08	8.77949e+08	0.720194	0.759269	8.90798e+08	7.83158e+08	5.1311e+06	1.30908	1.31977	1.40567	1.41715	1984	1993	29
23	2013	21.0196	21.428	21.428	0.308605	0.00879055	0.00922209	0.0127142	0.0135772	0.218224	0.218224	0.664724	0.664724	0.0184028	0.131514	0	0.0217842	0.0228536	0.0552025	0.0584464	0.0404253	0.0378885	0.834287	1.27883	0.150474	0.150474	0.393837	0.28256	0.00834733	0.0742396	0.0912143	0.00796465	1.34491e+09	4.15047e+08	9.29866e+08	1.06954e+09	1.06954e+09	0.795247	0.834287	1.04986e+09	9.28879e+08	11822530	1.50438	1.51766	1.50438	1.51766	1984	1993	30
23	2014	21.1112	21.9037	21.9037	0.288034	0.0102214	0.0106895	0.0143566	0.0152239	0.0213333	0.0213333	0.45275	0.45275	0.0207629	0.125324	0	-0.0169674	-0.0177444	0.0441186	0.0464643	0.0387366	0.0395569	0.775018	1.26779	0.121376	0.121376	0.414981	0.289001	0.00778293	0.0646318	0.0834965	0.00658064	1.474e+09	4.24563e+08	1.04944e+09	1.09236e+09	1.09236e+09	0.741081	0.775018	1.06967e+09	9.55457e+08	1.50664e+07	2.20872	2.22336	2.20872	2.22336	1984	1993	31
23	2016	21.138	22.4219	22.4219	0.300934	0.010455	0.0102788	0.0149557	0.0145371	-0.0268295	-0.0268295	0.276946	0.276946	0.0190059	0.129775	0	0.046891	0.0461008	0.0320068	0.0320641	0.0440182	0.062491	0.655854	1.379	0.146335	0.146335	0.424338	0.260363	0.0164728	0.0625528	0.0594836	0.00496781	1.51397e+09	4.55604e+08	1.05836e+09	1.00996e+09	1.00996e+09	0.667096	0.655854	9.90765e+08	8.78892e+08	1.58285e+07	3.61081	3.62884	3.61081	3.62884	1984	1993	31
23	2017	21.3919	22.1869	22.1869	0.245334	0.0147	0.0165564	0.0194788	0.0226683	0.217065	0.217065	0.451608	0.451608	0.0146611	0.110985	0	0.127575	0.143686	0.0564583	0.0654292	0.0203816	0.0267569	0.709368	1.18542	0.217789	0.217789	0.366779	0.256464	0.0104999	0.060465	0.0708047	0.0025698	1.95162e+09	4.78799e+08	1.47282e+09	1.22919e+09	1.22919e+09	0.629829	0.709368	1.21117e+09	1.09277e+09	2.86888e+07	2.21431	2.22001	2.21431	2.22001	1984	1993	31
23	2018	21.565	21.9978	21.9978	0.218471	0.0151418	0.0164492	0.0193745	0.0213832	0.310888	0.310888	0.648703	0.648703	0.0365448	0.130047	0	0.0519817	0.0564701	0.0451853	0.0535989	0.0324084	0.0493076	0.754346	1.14949	0.208276	0.208276	0.386514	0.225986	0.0178282	0.0544001	0.0612637	0.00177938	2.32049e+09	5.0696e+08	1.81353e+09	1.61133e+09	1.61133e+09	0.69439	0.754347	1.55244e+09	1.40178e+09	3.51364e+07	1.54154	1.54428	1.54154	1.54428	1984	1993	31
23	2019	21.6473	22.0426	22.0426	0.232158	0.0295977	0.0308141	0.0385466	0.0397908	0.136042	0.136042	0.673438	0.673438	0.0562885	0.134718	0	0.0476157	0.0495726	0.0449573	0.0524589	0.0492671	0.0265919	0.756435	1.10749	0.217504	0.217504	0.403144	0.127458	0.0201301	0.0528453	0.0696193	0.00128354	2.5194e+09	5.84901e+08	1.9345e+09	1.83053e+09	1.83053e+09	0.726574	0.756435	1.7275e+09	1.58393e+09	7.45686e+07	1.48492	1.48683	1.48492	1.48683	1984	1993	31
32	2008	21.0309	21.2008	21.2853	0.586859	0.0602014	0.051261	0.145716	0.104096	-0.109023	-0.109023	0.843757	0.775405	0.0610099	0.192692	0	-0.0556851	-0.0474154	0.198931	0.220543	0.115968	0.0973691	1.06611	1.68268	0.111188	0.111188	0.105414	0.378961	0.0129122	0.062013	0.149703	0.0337168	1.36025e+09	7.98272e+08	5.61973e+08	1.70309e+09	1.70309e+09	1.25205	1.06611	1.59918e+09	1.37492e+09	8.18887e+07	1.18517	1.22653	1.28965	1.33465	1993	1993	16
32	2009	21.0867	21.6993	21.6994	0.551857	0.0336127	0.0345499	0.0750045	0.0801379	-0.267986	-0.267986	0.541938	0.54189	0.0230103	0.211849	0	0.142464	0.146436	0.170611	0.186051	0.192892	0.15064	0.890963	1.65402	0.234958	0.234958	0.0716437	0.369546	0.0101799	0.075964	0.102139	0.0309586	1.43827e+09	7.93718e+08	6.44549e+08	1.24669e+09	1.24669e+09	0.866797	0.890963	1.218e+09	9.82576e+08	4.83441e+07	1.84523	1.90418	1.84539	1.90435	1993	1993	17
32	2010	21.1217	21.8109	21.811	0.538227	0.0323408	0.0329062	0.0700362	0.0723091	0.19906	0.19906	0.501964	0.501915	0.0360548	0.178452	0	0.0059287	0.00603234	0.101408	0.100123	0.195299	0.0909661	1.02117	1.63925	0.182977	0.182977	0.0846563	0.366154	0.0203575	0.0663213	0.0896431	0.0292335	1.48945e+09	8.01661e+08	6.87788e+08	1.49485e+09	1.49485e+09	1.00363	1.02117	1.44095e+09	1.22809e+09	4.817e+07	1.99217	2.05217	1.99237	2.05237	1993	1993	18
32	2011	21.177	21.438	21.438	0.552338	0.0285109	0.0292998	0.0636885	0.0644628	0.151976	0.151976	0.770318	0.770283	0.0366589	0.176473	0	0.0223584	0.022977	0.0745399	0.0766402	0.114343	0.116865	1.12416	1.39345	0.172337	0.172337	0.0563425	0.315348	0.0137371	0.0726792	0.0786766	0.198064	1.57422e+09	8.69501e+08	7.04717e+08	1.72203e+09	1.72203e+09	1.0939	1.12416	1.65891e+09	1.41814e+09	4.48824e+07	1.29817	1.61879	1.29822	1.61886	1993	1993	19
32	2012	21.2492	21.5748	21.5749	0.619665	0.105781	0.109596	0.278125	0.265503	-0.119137	-0.119137	0.722059	0.72202	-0.0185516	0.131338	0	0.0150432	0.0155857	0.00823124	0.00849529	0.0988221	0.0977188	0.928824	1.80338	0.206264	0.206264	0.0826368	0.285899	0.0292062	0.0883439	0.0611151	0.178342	1692009584	1.04848e+09	6.4353e+08	1.51687e+09	1.51687e+09	0.896493	0.928824	1.54501e+09	1.31765e+09	1.78982e+08	1.38493	1.68553	1.385	1.68562	1993	1993	20
32	2013	21.1297	21.6416	21.6417	0.67605	0.0099978	0.00940108	0.0308622	0.0265699	0.0715724	0.0715724	0.599329	0.59929	0.0194656	0.154263	0	-0.0363642	-0.0341938	0.0320015	0.0310943	0.110857	0.0977937	1.01799	2.03954	0.160479	0.16052	0.055758	0.214095	0.0642658	0.0732902	0.0440467	0.193851	1.50141e+09	1.01503e+09	4.86381e+08	1.62544e+09	1.62544e+09	1.08261	1.01799	1.5938e+09	1.3747e+09	1.50108e+07	1.66853	2.06976	1.66864	2.06989	1993	1993	21
32	2014	21.741	22.0678	22.0678	0.539261	0.0346485	0.0449214	0.075202	0.108868	0.889225	0.889225	0.72126	0.72124	0.0249318	0.11318	0	0.0282061	0.0365688	0.0341206	0.0363447	0.116114	0.272418	1.43889	1.69125	0.213418	0.213418	0.305604	0.120362	0.0587639	0.0550831	0.0417097	0.105664	2.76692e+09	1.49209e+09	1.27483e+09	3.07082e+09	3.07082e+09	1.10983	1.43889	2.99426e+09	2.72327e+09	9.58697e+07	1.38646	1.55027	1.3865	1.55031	1993	1993	22
36	2008	21.8447	22.012	22.08	0.463446	-0.134185	-0.0499438	-0.250087	-0.0664032	-0.984348	-0.984348	0.845897	0.790344	-0.442792	0.3524	1	0.03167	0.0117876	0.0216593	0.0348706	0.293094	0.332598	0.0155743	2.08505	0.292076	0.29209	0.000510524	0.481206	0.0376633	0.276918	0.0190719	0.00365019	3.06914e+09	1.42238e+09	1.64676e+09	1.28425e+08	1.28425e+08	0.0418439	0.0155743	1.8529e+08	8.31679e+07	-4.11833e+08	1.18218	1.19062	1.26527	1.27431	1994	1994	15
39	2008	24.2659	24.2033	24.2063	0.432158	0.0487647	0.0449689	0.0858773	0.0793541	-0.0293995	-0.0293995	1.06458	1.06137	0.0377468	0.115229	0	0.0974174	0.0898345	0.0633516	0.0656196	0.122335	0.201337	1.26291	1.59126	0.0897438	0.100929	0.121354	0.226674	0.0255836	0.0351063	0.207009	0.0765515	34557863000	14934448000	19623415000	47327281000	47327281000	1.36951	1.26291	45540829000	41873791000	1685205000	0.939337	1.05524	0.942183	1.05844	1992	1994	17
39	2009	24.3438	24.6345	24.6346	0.423643	0.0289282	0.0300547	0.0501915	0.0525188	-0.567364	-0.567364	0.747785	0.747719	-0.0101974	0.150118	0	0.0259563	0.0269671	0.0623787	0.0620641	0.435031	0.500057	0.569426	1.39881	0.141045	0.143502	0.103393	0.180778	0.0300733	0.0965092	0.205979	0.0743508	37358383000	15826631000	21531752000	20475507000	20475507000	0.548083	0.569426	20684303000	17401760000	1080711000	1.33728	1.49692	1.3374	1.49706	1992	1994	18
39	2010	24.7147	25.1676	25.1677	0.354821	0.0526663	0.0623213	0.0816305	0.100995	1.5283	1.5283	0.63574	0.635667	0.0611302	0.157828	0	0.0273948	0.032417	0.0408492	0.03483	0.410715	0.36839	1.13168	1.12746	0.0860085	0.0957195	0.150189	0.247988	0.0413125	0.0528193	0.184858	0.0594593	54130649000	19206700000	34923949000	51768316000	51768316000	0.956359	1.13168	48603707000	43597815000	2850859000	1.57297	1.7117	1.57315	1.7119	1992	1994	19
39	2011	24.8878	24.9559	24.9559	0.335816	0.0568496	0.0617582	0.0855931	0.0942151	0.238693	0.238693	0.934164	0.93414	0.0737181	0.18558	0	0.0350276	0.038052	0.0048754	0.00554274	0.248061	0.311356	1.08235	1.33204	0.121006	0.123898	0.126019	0.240335	0.0421006	0.058748	0.169129	0.0492874	64361714000	21613672000	42748042000	64125053000	64125053000	0.996323	1.08235	59397876000	52224731000	3658938000	1.07048	1.14864	1.0705	1.14867	1992	1994	20
39	2012	24.8663	24.9274	24.994	0.351108	0.0306455	0.0303159	0.0472274	0.0461697	-0.152686	-0.152686	0.940727	0.880118	0.0493011	0.179129	0	0.0356062	0.0352233	0.00458294	0.00281751	0.068669	0.14856	0.853275	1.54194	0.0828916	0.0893224	0.130778	0.2863	0.0335665	0.0684783	0.184288	0.0519706	62992380000	22117157000	40875223000	54334057000	54334057000	0.86255	0.853275	51655326000	44601257000	1930430000	1.06301	1.14559	1.13621	1.22448	1992	1994	21
39	2013	25.0083	25.0999	25.1969	0.337384	0.0362849	0.0388574	0.0547601	0.0592121	0.065159	0.065159	0.912437	0.828145	0.0461737	0.16643	0	0.0378747	0.0405599	0.00150479	0.00266987	0.101544	0.132158	0.853615	1.2939	0.0657115	0.0720555	0.138645	0.219825	0.038634	0.0698331	0.186046	0.0509596	72605972000	24496128000	48109844000	57874411000	57874411000	0.797103	0.853615	55202136000	48242360000	2634498000	1.09597	1.17869	1.20752	1.29867	1992	1994	22
39	2014	25.1981	25.351	25.5024	0.310815	0.0345644	0.0378337	0.0501525	0.0558714	0.21074	0.21074	0.858198	0.737628	0.0441082	0.161291	0	0.0733055	0.0802393	0.0211413	0.0245946	0.0374478	0.0117522	0.873799	1.0609	0.0417811	0.0466534	0.130792	0.191093	0.0293357	0.0664538	0.217042	0.0496243	87776181000	27282115000	60494066000	70070855000	70070855000	0.79829	0.873799	66980157000	58769023000	3033928000	1.16523	1.25102	1.3557	1.45551	1992	1994	23
39	2015	25.3939	25.4957	25.6196	0.332464	0.0212804	0.0233573	0.031879	0.0344857	-0.162479	-0.162479	0.903183	0.797916	0.0386918	0.180701	0	-0.0338152	-0.0371156	0.0545736	0.0596938	0.143192	0.150667	0.603331	0.966358	0.0420292	0.0432777	0.0999132	0.153767	0.0304754	0.0706642	0.20464	0.0466786	106763171000	35494876000	71268295000	58685804000	58685804000	0.549682	0.603331	56415143000	48081243000	2271961000	1.1072	1.18187	1.25327	1.33779	1992	1994	24
39	2016	25.5485	25.5634	25.5833	0.314046	0.00589804	0.0063531	0.00859831	0.00937788	-0.129063	-0.129063	0.985229	0.965806	-0.000934914	0.188404	0	0.0187909	0.0202406	0.0535632	0.0586824	0.196605	0.218275	0.441802	1.17511	0.0507644	0.0518972	0.0924937	0.139707	0.0750143	0.0823413	0.176843	0.0373532	124614748000	39134792000	85479956000	51111652000	51111652000	0.410157	0.441802	51159437000	41482017000	734983000	1.01499	1.07342	1.03541	1.09501	1992	1994	25
39	2017	25.5954	25.6733	25.7332	0.331057	0.0241831	0.0247506	0.0361511	0.0365458	0.492809	0.492809	0.925091	0.839759	0.0388475	0.183581	0	0.0327353	0.0335036	0.0350971	0.0375338	0.0921522	0.0917356	0.597917	1.17518	0.0428494	0.0443415	0.125545	0.147455	0.0632424	0.0718487	0.175653	0.0360726	130604379000	43237434000	87366945000	76299930000	76299930000	0.584207	0.597917	73335872000	62292715000	3158415000	1.08098	1.14057	1.19082	1.25646	1992	1994	26
39	2018	25.7914	25.7342	25.651	0.329819	0.0256065	0.0281079	0.0382083	0.0419757	0.225396	0.225396	1.05893	1.15082	0.0125128	0.148787	0	0.000885753	0.000972281	0.0159658	0.0163578	0.101739	0.106736	0.645951	1.13043	0.0612343	0.0624533	0.112635	0.172046	0.0709709	0.0551778	0.145948	0.0293349	158883963000	52402988000	106480975000	93497622000	93497622000	0.588465	0.645951	92327701000	79586408000	4068455000	0.944346	0.985377	0.86895	0.906704	1992	1994	27
39	2019	25.8714	25.8211	25.7332	0.319788	0.0145846	0.0151672	0.0214412	0.0224568	-0.0821655	-0.0821655	1.05152	1.13028	0.0179247	0.145192	0	0.0205599	0.0213813	0.0160712	0.0164406	0.0506905	0.0643474	0.518535	1.30339	0.0564461	0.0588603	0.106881	0.23998	0.044109	0.060645	0.219916	0.029967	172107521000	55037978000	117069543000	85815341000	85815341000	0.498615	0.518535	84277128000	73355605000	2510113000	0.951001	0.993365	0.884734	0.924146	1992	1994	28
48	2013	21.0089	22.3487	22.3697	0.363537	-0.00746915	-0.00781827	-0.0117354	-0.0127029	0.0770309	0.0770309	0.261892	0.256455	-0.0288329	0.10858	1	-0.0571214	-0.0597913	0.0404901	0.044572	0.0779106	0.0604631	1.23141	0.805288	0.152872	0.191078	0.0225513	0.230319	0.0221345	0.0842695	0.289626	0.0959843	1.33057e+09	4.8371e+08	8.46856e+08	1.56531e+09	1.56531e+09	1.17642	1.23141	1.61044e+09	1.39534e+09	-9.9382e+06	3.81837	4.28542	3.89932	4.37627	1994	1994	20
48	2014	21.4078	22.4116	22.4296	0.304937	0.0606013	0.0725327	0.0871882	0.108011	0.369964	0.369964	0.366515	0.359965	0.0693305	0.248475	0	0.256338	0.306807	0.171449	0.20124	0.0625399	0.0594876	1.29435	0.961715	0.355233	0.356494	0.0222498	0.241288	0.0227797	0.074481	0.183497	0.070283	1.98294e+09	6.04671e+08	1.37827e+09	2.14441e+09	2.14441e+09	1.08143	1.29435	1.99574e+09	1.61158e+09	1.20169e+08	2.7284	2.93466	2.77804	2.98805	1994	1994	21
48	2015	21.3864	23.4353	23.4552	0.41341	0.108088	0.106927	0.184264	0.166706	0.0734956	0.0734956	0.128866	0.126334	0.106388	0.314215	0	0.159754	0.158038	0.160531	0.18438	0.0578449	0.0605006	1.17338	1.095	0.452259	0.452259	0.0206132	0.106339	0.023826	0.0898987	0.174782	0.0657979	1.9408e+09	8.02346e+08	1.13846e+09	2.30202e+09	2.30202e+09	1.18612	1.17338	2.05711e+09	1.57869e+09	2.09776e+08	7.75998	8.30653	7.91551	8.47302	1994	1994	22
48	2017	22.0855	23.1154	23.1243	0.181508	-0.0355353	-0.047321	-0.0434155	-0.0640955	-0.00744057	-0.00744057	0.357033	0.353859	-0.0876606	0.152532	1	0.0841835	0.112104	0.255237	0.261882	0.394644	0.323764	0.528472	1.20056	0.307473	0.307473	0.0113771	0.409616	0.00594964	0.124848	0.15967	0.0273482	3.90478e+09	7.08748e+08	3.19603e+09	1.54961e+09	1.54961e+09	0.396851	0.528472	1.68545e+09	1.31325e+09	-1.38757e+08	2.80086	2.87992	2.82599	2.90575	1994	1994	24
49	2008	20.2319	20.655	20.9859	0.346208	-0.0024821	-0.00239369	-0.00379647	-0.00360132	0.0396894	0.0396894	0.655049	0.470507	0.00760422	0.156274	1	0.218492	0.210709	0.129068	0.125473	0.132566	0.124253	1.24946	1.12653	0.153639	0.153639	0.28268	0.185137	0.0458373	0.0804534	0.195556	0.0371922	611818377	2.11816e+08	4.00002e+08	7.92677e+08	7.92677e+08	1.29561	1.24946	7.86649e+08	6.68802e+08	-1.5186e+06	1.5266	1.58557	2.12537	2.20747	1995	1995	14
49	2009	20.2996	21.0056	21.3877	0.265651	-0.0603827	-0.0624254	-0.0822261	-0.0897648	0.155946	0.155946	0.493609	0.336856	-0.0250755	0.120275	1	0.0210922	0.0218057	0.13378	0.129815	0.119945	0.129281	1.44699	1.05845	0.139079	0.139079	0.43492	0.116039	0.031416	0.0757713	0.178788	0.0341867	6.54664e+08	1.73912e+08	4.80752e+08	9.16292e+08	9.16292e+08	1.39964	1.44699	9.39268e+08	8.06085e+08	-3.95303e+07	2.02589	2.0976	2.96863	3.07371	1995	1995	15
49	2010	20.5611	22.1514	22.1517	0.327253	0.103106	0.11651	0.153261	0.166552	0.436244	0.436244	0.203865	0.203815	0.052543	0.205071	0	0.0914699	0.103362	0.100045	0.0947447	0.12667	0.251522	1.74888	1.24166	0.146497	0.146497	0.486072	0.111867	0.0208922	0.0854447	0.151245	0.0104492	8.50322e+08	2.7827e+08	5.72052e+08	1.31602e+09	1.31602e+09	1.54767	1.74888	1.24687e+09	1.04614e+09	8.76732e+07	4.9052	4.957	4.90641	4.95822	1995	1995	16
49	2011	21.0734	22.0684	22.0686	0.301133	0.110642	0.138379	0.158316	0.200816	0.706906	0.706906	0.369744	0.369672	0.0820756	0.206468	0	-0.00659655	-0.00825023	0.0505581	0.0577522	0.0971753	0.26704	1.97948	1.27773	0.0705469	0.0705469	0.62651	0.141833	0.0047281	0.0751173	0.0926164	0.0187583	1.41929e+09	4.27393e+08	9.91893e+08	2.24632e+09	2.24632e+09	1.58271	1.97948	2.06195e+09	1.78253e+09	1.57033e+08	2.70457	2.75628	2.7051	2.75681	1995	1995	17
49	2012	21.3445	22.4424	22.4424	0.249405	0.0917279	0.104086	0.122207	0.142933	0.422429	0.422429	0.333565	0.333565	0.0731004	0.166411	0	0.18382	0.208585	0.0952225	0.108433	0.0892099	0.125041	1.94798	1.20846	0.157604	0.157715	0.579743	0.0997967	0.00282223	0.0687642	0.06045	0.0137306	1.86127e+09	4.64209e+08	1.39706e+09	3.19523e+09	3.19523e+09	1.7167	1.94798	2.96166e+09	2.66351e+09	1.7073e+08	2.99792	3.03965	2.99792	3.03965	1995	1995	18
49	2013	21.9385	23.2348	23.2348	0.193519	0.0815868	0.105129	0.101164	0.13365	0.377834	0.377834	0.273536	0.273536	0.0755585	0.145265	0	0.0163429	0.0210588	0.10395	0.117646	0.209466	0.16296	1.6828	1.21585	0.0996497	0.0998306	0.597313	0.156978	0.00281275	0.0494797	0.0352202	0.00708112	3.37109e+09	6.52372e+08	2.71872e+09	4.4025e+09	4.4025e+09	1.30596	1.6828	4.06985e+09	3.76297e+09	2.75037e+08	3.65583	3.6819	3.65583	3.6819	1995	1995	19
49	2014	22.2656	23.0197	23.0197	0.196442	0.0669178	0.0777664	0.0832769	0.0966303	0.451357	0.451357	0.470427	0.470427	0.0586851	0.106943	0	0.0318248	0.0369841	0.0925479	0.103977	0.221723	0.186539	1.58813	1.19666	0.246566	0.249104	0.371917	0.152305	0.0260478	0.0332538	0.0347421	0.00997424	4.6756e+09	9.18483e+08	3.75712e+09	6.3896e+09	6.3896e+09	1.36658	1.58813	6.01462e+09	5.70628e+09	3.12881e+08	2.12573	2.14714	2.12573	2.14714	1995	1995	20
49	2015	21.9478	23.3522	23.3522	0.352029	0.0905475	0.0762783	0.13974	0.103355	0.319987	0.319987	0.245522	0.245522	0.0412063	0.0891901	0	0.188048	0.158413	0.0949805	0.0751277	0.660317	0.265605	2.08814	1.38322	0.154404	0.154798	0.431015	0.196189	0.00904247	0.0307473	0.0522766	0.0137453	3.40257e+09	1.1978e+09	2.20477e+09	8.43419e+09	8.43419e+09	2.47877	2.08814	8.08664e+09	7.68194e+09	3.08095e+08	4.07295	4.12971	4.07295	4.12971	1995	1995	21
49	2016	22.3614	23.2309	23.2309	0.291521	0.0679559	0.0818137	0.095918	0.119542	0.0344108	0.0344108	0.419169	0.419169	0.0479817	0.0970835	0	0.0166277	0.0200185	0.094887	0.075483	0.571357	0.276127	2.04119	1.24717	0.0941311	0.0953936	0.502122	0.192668	0.00959064	0.0377802	0.0440996	0.0120805	5.14579e+09	1.50011e+09	3.64569e+09	8.72441e+09	8.72441e+09	1.69545	2.04119	8.3058e+09	7.87742e+09	3.49687e+08	2.38567	2.41485	2.38567	2.41485	1995	1995	22
49	2017	22.7539	23.3573	23.3573	0.238247	0.0477447	0.0569955	0.0626774	0.0769921	0.431154	0.431154	0.546976	0.546976	0.0393374	0.0880064	0	-0.0548167	-0.0654378	0.124815	0.112964	0.469464	0.0668213	1.9563	1.11453	0.0351894	0.0351894	0.477285	0.247957	0.00549862	0.040141	0.0866833	0.0077605	7.61907e+09	1.81522e+09	5.80385e+09	1.2486e+10	1.2486e+10	1.63878	1.9563	1.19948e+10	1.13871e+10	3.6377e+08	1.82824	1.84253	1.82824	1.84253	1995	1995	23
49	2018	22.9005	23.2445	23.2445	0.256703	0.0595799	0.0639392	0.0801563	0.0850426	0.381489	0.381489	0.708951	0.708951	0.0379233	0.0819827	0	0.0138481	0.0148614	0.04047	0.0479189	0.168749	0.0714524	2.09831	1.21148	0.0358951	0.0358951	0.470596	0.289407	0.0205803	0.0116637	0.0778159	0.00636147	8822025314	2.26464e+09	6.55738e+09	1.72492e+10	1.72492e+10	1.95525	2.09831	1.65951e+10	1.58351e+10	5.25615e+08	1.41053	1.41956	1.41053	1.41956	1995	1995	24
49	2019	22.8946	23.3834	23.387	0.326249	0.076377	0.0761518	0.113361	0.107464	0.0691888	0.0691888	0.613404	0.611155	0.0452949	0.083611	0	0.181818	0.181282	0.121741	0.12584	0.237118	0.0815229	2.09669	1.34239	0.0814202	0.0820553	0.44753	0.22982	0.0182034	0.01172	0.0980514	0.0203918	8.77016e+09	2.86125e+09	5.9089e+09	1.84427e+10	1.84427e+10	2.10289	2.09669	1.76073e+10	1.69007e+10	6.69838e+08	1.63025	1.66418	1.63625	1.67031	1995	1995	25
50	2008	22.3373	22.3122	22.2897	0.397476	-0.0141471	-0.0146513	-0.0234797	-0.0261867	-0.201695	-0.201695	1.02544	1.04879	-0.11266	0.11886	1	0.0444926	0.0460786	0.0623487	0.0638406	0.380132	0.38801	0.283744	1.12025	0.0621679	0.0621679	0.0484495	0.0666501	0.0105609	0.110963	0.63062	0.0326228	5.02323e+09	1.99661e+09	3.02661e+09	1.37625e+09	1.37625e+09	0.273978	0.283744	1.5313e+09	1.21267e+09	-7.10639e+07	0.975189	1.00807	0.953475	0.985629	1983	1995	26
50	2009	22.5914	22.7263	22.8269	0.324067	-0.0478532	-0.0538991	-0.0707959	-0.0837118	0.591603	0.591603	0.873827	0.790144	-0.171424	0.0397107	1	0.0673368	0.0758443	0.0210756	0.0199668	0.0482997	0.136679	0.380971	1.12887	0.183419	0.183419	0.0387432	0.042879	0.00142478	0.0781839	0.527545	0.0295198	6.47607e+09	2.09868e+09	4.37739e+09	2.19045e+09	2.19045e+09	0.338237	0.380971	2.56594e+09	2.10346e+09	-3.09901e+08	1.14439	1.1792	1.26559	1.30409	1983	1995	27
50	2010	22.7991	23.147	23.3674	0.312447	0.0176385	0.0194642	0.025654	0.0285255	0.576943	0.576943	0.706175	0.566504	0.025537	0.159357	0	0.0445896	0.0492049	0.0131612	0.0163576	0.0801662	0.0972138	0.478171	1.07066	0.109346	0.109346	0.0935116	0.0623626	0.00309453	0.0728549	0.62661	0.026594	7971514291	2490679730	5480834561	3454211508	3454211508	0.433319	0.478171	3366001300	2903758242	140605462	1.41608	1.45477	1.76521	1.81344	1983	1995	28
50	2011	22.8092	22.8872	22.8872	0.3625	0.0319709	0.0321318	0.0501505	0.0485082	0.336041	0.336041	0.925006	0.925003	-0.00874857	0.118679	0	0.0661881	0.0665212	0.0128144	0.0135181	0.118156	0.0975241	0.576018	1.08557	0.0877476	0.0877476	0.127757	0.0548581	0.00517262	0.0740948	0.568052	0.0260285	8052164501	2918909893	5133254608	4614967219	4614967219	0.573134	0.576018	4655341594	4067266812	257435132	1.08107	1.10996	1.08108	1.10997	1983	1995	29
50	2012	22.7778	22.9521	22.9521	0.391649	0.0176288	0.017352	0.028978	0.0278454	-0.0609805	-0.0609805	0.840025	0.840019	-0.0138479	0.143665	0	0.104694	0.10305	0.0304459	0.0274878	0.0761106	0.0502074	0.546635	0.863854	0.0605107	0.0605107	0.120921	0.0656152	0.00623535	0.0844172	0.565474	0.026361	7803188441	3056111991	4747076450	4333544367	4333544367	0.555356	0.546635	4393554677	3710965307	137560832	1.19044	1.22267	1.19045	1.22268	1983	1995	30
50	2013	22.7998	23.1369	23.1369	0.411912	0.0357963	0.03619	0.0608689	0.0605075	0.0428825	0.0428825	0.713865	0.713857	0.0179273	0.181448	0	0.178229	0.180189	0.0569256	0.0580304	0.00898972	0.0161161	0.5728	0.986294	0.119746	0.119746	0.118321	0.0644555	0.00914168	0.0994313	0.499792	0.0253514	7976761304	3285724462	4691036842	4519377681	4519377681	0.566568	0.5728	4438357392	3699343634	285538393	1.40083	1.43726	1.40084	1.43728	1983	1995	31
50	2014	23.4764	23.8301	24.0842	0.545555	0.0437745	0.0580441	0.096325	0.116208	1.06275	1.06275	0.702099	0.544585	0.0176697	0.186529	0	0.0883023	0.117087	0.0478936	0.041088	0.0199174	0.132285	0.787719	1.077	0.0531191	0.0531191	0.152758	0.0960734	0.00538897	0.107351	0.498074	0.0378508	15692498583	8561115637	7131382946	9322363339	9322363339	0.594065	0.787719	9157640112	7583469512	686930624	1.4243	1.50706	1.83626	1.94296	1983	1995	31
50	2015	23.7973	24.144	24.2009	0.612535	0.0256869	0.0297725	0.0662947	0.0716326	0.129542	0.129542	0.707014	0.667871	0.00211126	0.163369	0	0.206165	0.238957	0.0615884	0.0609477	0.0556848	0.126611	0.564291	1.83169	0.339434	0.339434	0.094754	0.0641256	0.00123332	0.120654	0.316504	0.0442802	21628692218	13248334175	8380358043	10530002724	10530002724	0.486853	0.564291	10507771197	8809723501	555573174	1.4144	1.49938	1.4973	1.58726	1983	1995	31
50	2017	24.1128	24.4796	24.4796	0.488152	0.0272224	0.0314506	0.0531844	0.0698944	0.305096	0.305096	0.692934	0.692921	0.0286257	0.208493	0	0.0647911	0.0748546	0.0878146	0.104333	0.0114728	0.0354387	0.54596	1.10405	0.144686	0.144686	0.112312	0.054056	0.0118485	0.111534	0.223326	0.0343677	2.96523e+10	1.44748e+10	1.51775e+10	1.40125e+10	1.40125e+10	0.472561	0.54596	1.36114e+10	1.1091e+10	8.07204e+08	1.44314	1.50865	1.44317	1.50868	1983	1995	31
50	2018	24.8182	24.7485	24.7146	0.433145	0.0163879	0.0219397	0.0289102	0.0399872	1.06327	1.06327	1.07223	1.10924	-0.00475634	0.151907	0	0.0593837	0.0795015	0.0100999	0.0185594	0.0114265	0.0757478	0.644705	0.766249	0.0614124	0.0614124	0.0994124	0.0520515	0.0010077	0.0265301	0.487196	0.0351856	6.0037e+10	2.60047e+10	3.40323e+10	2.89115e+10	2.89115e+10	0.481562	0.644705	2.90491e+10	2.45197e+10	9.83879e+08	0.932635	0.972007	0.901517	0.939576	1983	1995	31
50	2019	24.9046	24.9915	25.0014	0.408049	0.0126715	0.0132182	0.0214064	0.0227923	0.0474007	0.0474007	0.916742	0.907684	0.0251321	0.168469	0	0.0727362	0.0758744	0.00671636	0.00244235	0.00945151	0.0816809	0.482627	0.70542	0.0491855	0.0491855	0.0891174	0.0510077	0.00186256	0.0360401	0.431558	0.031642	6.5451e+10	2.67072e+10	3.87438e+10	3.0282e+10	3.0282e+10	0.462666	0.482627	2.95209e+10	2.51804e+10	8.29365e+08	1.09082	1.13128	1.1017	1.14257	1983	1995	31
59	2008	23.5424	23.5454	23.5477	0.359207	0.022958	0.0298992	0.0358275	0.054793	0.094466	0.094466	0.997067	0.994704	0.127254	0.310838	0	0.0488449	0.063613	0.00794259	0.00679757	0.167518	0.150047	0.285038	3.19363	0.27366	0.27366	0.000146606	0.0187184	0.00169812	0.124925	0.210145	0.0352102	1.67628e+10	6.02133e+09	10741495444	3.6688e+09	3.6688e+09	0.218865	0.285038	3.20193e+09	2.5284e+09	3.8484e+08	1.00294	1.03954	1.00532	1.04201	1997	1997	12
59	2009	23.8168	24.06	24.1058	0.297328	0.00940248	0.0106841	0.013381	0.0158061	-0.213504	-0.213504	0.784082	0.748946	0.0905757	0.335601	0	0.0178247	0.0202544	0.0208718	0.0295658	0.122738	0.176098	0.148673	1.07673	0.0322673	0.0322673	0.00013563	0.0154553	0.000867227	0.170625	0.22771	0.0297364	2.20538e+10	6.55723e+09	1.54966e+10	2.8855e+09	2.8855e+09	0.130839	0.148673	2.62414e+09	1.91712e+09	2.07361e+08	1.27538	1.31446	1.33521	1.37613	1997	1997	13
59	2010	24.0018	24.2054	24.2447	0.249366	0.0155506	0.0169852	0.0207167	0.0233036	7.29227	7.29227	0.815737	0.784335	0.0195159	0.164791	0	0.0558229	0.0609727	0.0202271	0.0243068	0.421936	0.44862	0.984861	0.679193	0.0873519	0.0873519	0.0021392	0.15632	0.000401112	0.0430676	0.63062	0.0393062	2.65364e+10	6.61729e+09	1.99191e+10	2.39273e+10	2.39273e+10	0.901679	0.984861	2.34604e+10	1.99843e+10	4.12658e+08	1.22589	1.27604	1.27497	1.32713	1997	1997	14
59	2011	24.0744	24.1283	24.1283	0.264448	0.0295063	0.0305778	0.0401145	0.0411645	0.569629	0.569629	0.947617	0.947617	0.0275313	0.14331	0	0.112025	0.116093	0.0473924	0.0480994	0.601501	0.621782	1.36391	0.667846	0.0678157	0.0678157	0.00662753	0.154198	0.000292339	0.0373364	0.599101	0.0517311	2.85364e+10	7.5464e+09	2.099e+10	3.7557e+10	3.7557e+10	1.31611	1.36391	3.6523e+10	3.21747e+10	8.42002e+08	1.05528	1.11285	1.05528	1.11285	1997	1997	15
59	2012	24.2123	24.236	24.236	0.225579	0.000608593	0.000650466	0.000785868	0.000860037	-0.0412262	-0.0412262	0.976536	0.976536	0.00548114	0.120327	0	-0.0642221	-0.0686408	0.0900301	0.0948372	0.207289	0.189523	1.17503	0.679528	0.122686	0.122686	0.00504384	0.196232	0.000321727	0.0350626	0.566702	0.0515014	3.27533e+10	7.38845e+09	2.53648e+10	3.60087e+10	3.60087e+10	1.09939	1.17503	3.58113e+10	3.16759e+10	1.99334e+07	1.02403	1.07963	1.02403	1.07963	1997	1997	16
59	2013	24.0712	24.0266	24.0266	0.254227	-0.00569492	-0.00529391	-0.00763627	-0.00695555	0.154107	0.154107	1.04561	1.04561	-0.00294383	0.101732	1	0.0640062	0.0594992	0.0911147	0.0946479	0.182008	0.107425	1.35816	0.596891	0.092958	0.092958	0.000435641	0.161502	0.000188294	0.0368481	0.589841	0.0585745	2.8444e+10	7231246868	2.12128e+10	4.15579e+10	4.15579e+10	1.46104	1.35816	4.16803e+10	3.73301e+10	-1.61987e+08	0.956381	1.01589	0.95638	1.01588	1997	1997	17
59	2014	24.267	24.3947	24.4337	0.274013	-0.0429537	-0.0471465	-0.059166	-0.0641524	0.057444	0.057444	0.880191	0.846488	-0.0348698	0.0694728	1	0.00368519	0.00404491	0.0641516	0.0642628	0.180918	0.117509	1.39416	0.62615	0.144203	0.144203	0.00530064	0.17549	0.000313434	0.0307365	0.509679	0.0471113	3.45976e+10	9.4802e+09	2.51174e+10	4.39452e+10	4.39452e+10	1.27018	1.39416	4.54775e+10	4.08922e+10	-1.4861e+09	1.13612	1.19229	1.18135	1.23976	1997	1997	18
59	2017	24.1562	24.2266	24.2362	0.408946	0.0626823	0.0622776	0.106052	0.100603	0.158392	0.158392	0.932075	0.92314	0.0707861	0.238197	0	0.0957436	0.0951255	0.0306908	0.0269581	0.0817267	0.0738494	1.08163	0.747474	0.204514	0.204514	0.0120672	0.131074	0.00030141	0.0481307	0.451586	0.0492086	3.09681e+10	1.26643e+10	1.83038e+10	3.37138e+10	3.37138e+10	1.08866	1.08163	3.13273e+10	2.56833e+10	1.94115e+09	1.07288	1.1284	1.08326	1.13932	1997	1997	21
59	2018	24.2033	24.0636	24.0636	0.423066	0.0346184	0.035433	0.060004	0.0606908	0.08808	0.08808	1.14993	1.14993	0.0354372	0.172135	0	0.0731085	0.0748288	0.0311236	0.0321576	0.106888	0.104783	1.15668	1.73002	0.266489	0.266489	0.0084686	0.129628	0.00100611	0.0447727	0.416288	0.0427052	3.24607e+10	1.3733e+10	1.87277e+10	3.66833e+10	3.66833e+10	1.13008	1.15668	3.53833e+10	3.03688e+10	1.12374e+09	0.905422	0.908412	0.869617	0.908411	1997	1997	22
59	2019	24.1029	23.9403	23.9403	0.48183	0.035729	0.0339365	0.0689523	0.0618122	0.079738	0.079738	1.17655	1.17655	0.0411336	0.145578	0	0.0927639	0.08811	0.0122988	0.0103083	0.139945	0.100915	1.28141	1.47149	0.242368	0.245778	0.00455124	0.127496	0.00197867	0.0386317	0.476198	0.0449905	2.93592e+10	14146134947	1.52131e+10	3.96083e+10	3.96083e+10	1.34909	1.28141	3.79791e+10	3.38423e+10	1.04898e+09	0.905422	0.889985	0.849944	0.889985	1997	1997	23
60	2008	22.7927	23.1062	23.2023	0.501976	0.0511928	0.051147	0.102792	0.0999248	-0.0972217	-0.0987482	0.730827	0.663874	0.0560659	0.214637	0	0.205782	0.205598	0.096532	0.0954409	0.08726	0.0781346	0.940516	1.56084	0.108447	0.108664	0.021285	0.241751	0.00931294	0.0712872	0.323528	0.0822298	7.91996e+09	3.97563e+09	3.94433e+09	7.45552e+09	7.44174e+09	0.941358	0.938778	7.03752e+09	5.84446e+09	4.05445e+08	1.36831	1.50542	1.50631	1.65725	1994	1997	15
60	2009	23.1783	24.2916	24.2924	0.405773	0.0446417	0.0531449	0.0751256	0.0957069	0.0162445	0.0147016	0.328468	0.328226	0.082202	0.212639	0	0.0430672	0.0512705	0.0816796	0.0776618	0.202839	0.159813	0.77443	1.04784	0.13676	0.136905	0.0276708	0.25971	0.00346455	0.0831864	0.331486	0.106301	1.1647e+10	4.72604e+09	6.92097e+09	7.57663e+09	7.55115e+09	0.650521	0.771826	6.95381e+09	5.94548e+09	5.19942e+08	3.04444	3.44794	3.04668	3.45048	1994	1997	16
60	2010	23.4023	24.5214	24.5221	0.3862	0.0651977	0.0724687	0.10622	0.119762	0.271712	0.27407	0.326578	0.326348	0.0870158	0.207285	0	0.133323	0.148191	0.0815194	0.0780023	0.164899	0.109	0.735016	0.966528	0.102784	0.109355	0.02561	0.224312	0.00222871	0.0702863	0.289982	0.197701	1.45709e+10	5.62727e+09	8.94361e+09	9.63529e+09	9.62069e+09	0.66127	0.733903	8.79686e+09	7.62647e+09	9.49988e+08	3.06206	3.85783	3.06422	3.86055	1994	1997	17
60	2011	23.3653	23.9158	23.9161	0.474415	0.0778782	0.0764399	0.148174	0.133986	0.935031	0.936871	0.576712	0.576489	0.0842793	0.166848	0	0.0763546	0.0749444	0.0456427	0.0505293	0.387924	0.317884	1.30321	1.00903	0.0853036	0.08703	0.044761	0.170674	0.00407934	0.0373927	0.286983	0.230689	1.40424e+10	6.66193e+09	7.38047e+09	1.86446e+10	1.8634e+10	1.32773	1.30247	1.70732e+10	1.5525e+10	1.0936e+09	1.73397	2.28029	1.73464	2.28117	1994	1997	18
60	2012	23.3675	23.9674	23.9678	0.504012	0.037944	0.0379855	0.0765018	0.0743691	-0.011427	-0.0125837	0.54887	0.548668	0.0376764	0.116938	0	0.105663	0.105778	0.0284882	0.0367758	0.379682	0.330121	1.31113	0.8977	0.0845947	0.0847961	0.0271177	0.144965	0.00765605	0.0375125	0.279693	0.255401	1.40732e+10	7.09306e+09	6.98012e+09	1.84315e+10	1.83995e+10	1.30969	1.30885	1.77371e+10	1.62479e+10	5.33992e+08	1.82193	2.47638	1.8226	2.47729	1994	1997	19
60	2013	23.3939	23.7707	23.771	0.438573	0.0291399	0.0295245	0.0519032	0.0557972	0.147817	0.14773	0.68607	0.685868	0.0136444	0.0693157	0	0.0672007	0.0680878	0.0200917	0.0200761	0.0844334	0.101142	1.48344	0.825486	0.0863229	0.0865304	0.0292327	0.12954	0.00823818	0.0283135	0.278473	0.249678	1.44497e+10	6.33723e+09	8.11244e+09	2.1156e+10	2.11177e+10	1.46412	1.48076	2.08674e+10	1.96539e+10	4.21062e+08	1.45758	1.96525	1.45801	1.96583	1994	1997	20
60	2014	23.3776	24.0284	24.0289	0.459202	0.0387407	0.0384247	0.0716363	0.0697113	0.162896	0.163673	0.521656	0.52139	0.00915134	0.0608906	0	0.060455	0.0599617	0.0243876	0.0244464	0.212942	0.203633	1.71651	0.790924	0.0610401	0.0612813	0.0217363	0.12972	0.00688741	0.0229075	0.317025	0.243917	1.42158e+10	6.52792e+09	7.68786e+09	2.46023e+10	2.45741e+10	1.73063	1.71455	2.43771e+10	2.30778e+10	5.5073e+08	1.91697	2.56522	1.91795	2.56652	1994	1997	21
60	2015	23.4885	24.3464	24.3878	0.496761	0.0164152	0.0173244	0.0326192	0.0332536	-0.310597	-0.310741	0.424065	0.406876	-0.0126348	0.0600611	0	0.0210929	0.0222612	0.0249025	0.0244521	0.333487	0.296606	1.12702	0.923408	0.0737176	0.0820911	0.0225263	0.122111	0.00704056	0.0302002	0.311643	0.211981	1.58828e+10	7.88998e+09	7.99286e+09	1.69609e+10	1.69379e+10	1.06788	1.1255	1.71752e+10	1.59206e+10	2.60721e+08	2.35813	3.02265	2.45775	3.15034	1994	1997	22
60	2016	23.5547	24.2323	24.2325	0.484171	0.020149	0.0208152	0.0390614	0.0408348	-0.110797	-0.110923	0.50781	0.507693	0.0308579	0.111319	0	0.0828783	0.0856187	0.0312773	0.0318689	0.44348	0.413715	0.91816	0.964341	0.0995456	0.103737	0.0311373	0.121456	0.00652856	0.0350035	0.29962	0.196752	1.69691e+10	8.21595e+09	8.75316e+09	1.50817e+10	1.50591e+10	0.888772	0.916787	1.46163e+10	1.33827e+10	3.41911e+08	1.96924	2.47427	1.96969	2.47485	1994	1997	23
60	2017	23.6608	24.2468	24.2799	0.551468	0.0579555	0.0610276	0.129211	0.127036	0.26069	0.259476	0.556559	0.538409	0.0662065	0.142083	0	0.130864	0.1378	0.0550297	0.0578596	0.0911388	0.106556	1.06107	1.2812	0.123611	0.126354	0.0259315	0.117798	0.00576909	0.0391135	0.287279	0.16704	1.88688e+10	1.04056e+10	8.46329e+09	1.90133e+10	1.89666e+10	1.00766	1.05846	1.77545e+10	1.62718e+10	1.09355e+09	1.79676	2.17658	1.85732	2.24995	1994	1997	24
60	2018	23.694	23.8554	23.8555	0.549409	0.0466299	0.0474045	0.103486	0.105442	0.0523249	0.0525567	0.850916	0.850864	0.0597078	0.134964	0	0.101084	0.102763	0.0242242	0.0265973	0.0744049	0.0771211	1.04277	1.11723	0.1666	0.168927	0.0281719	0.112044	0.00714412	0.0236058	0.306365	0.154565	1.95063e+10	1.0717e+10	8.78938e+09	2.00082e+10	1.99634e+10	1.02573	1.04043	1.88135e+10	1.72691e+10	9.09578e+08	1.1752	1.40204	1.17528	1.40212	1994	1997	25
60	2019	23.7349	23.9139	23.914	0.559227	0.042882	0.0437587	0.0972882	0.0982059	0.141413	0.142116	0.836067	0.836018	0.0274792	0.0909583	0	0.109314	0.111548	0.0153784	0.01823	0.0625319	0.055887	1.14684	1.06296	0.13515	0.163508	0.0267261	0.0838078	0.00673624	0.0233967	0.356061	0.158528	2.03206e+10	1.13638e+10	8.95677e+09	2.28376e+10	2.28005e+10	1.12386	1.14498	2.221e+10	2.07266e+10	8.71388e+08	1.19608	1.43322	1.19615	1.4333	1994	1997	26
63	2008	24.6525	24.952	25.003	0.298501	0.0375877	0.042469	0.0535821	0.0617081	0.273635	0.273635	0.741165	0.70431	0.0282447	0.334156	0	0.0717162	0.0810296	0.0658904	0.0731783	0.0100786	0.0548878	0.983872	1.43081	0.225699	0.225699	0.196055	0.176504	0.0148989	0.0474047	0.0806645	0.0115811	50865921000	15183547000	35682374000	44293427000	44293427000	0.870788	0.983872	43042372000	29492530000	1911935000	1.34923	1.36504	1.41983	1.43647	1997	1997	12
63	2009	24.9478	25.5091	25.6103	0.262632	0.0394435	0.0452261	0.0534923	0.0626346	0.360756	0.360756	0.570473	0.515536	0.0338418	0.326006	0	0.0545675	0.0625674	0.0361829	0.0409391	0.00863246	0.0432355	1.01121	1.35281	0.212121	0.212121	0.224154	0.136443	0.0155077	0.138529	0.0689841	0.00898086	68342322000	17948866000	50393456000	60272563000	60272563000	0.881921	1.01121	58232831000	40623339000	2695661000	1.75293	1.76882	1.93973	1.95731	1997	1997	13
63	2010	25.1559	25.5631	25.6465	0.296629	0.0413118	0.0455948	0.0587339	0.0634488	0.165769	0.165769	0.665482	0.61223	0.0285893	0.326325	0	0.0111929	0.0123533	0.0311943	0.0355404	0.0245388	0.0459689	0.921526	1.36649	0.182802	0.184268	0.208716	0.14383	0.0165151	0.135237	0.0775202	0.0105914	84152357000	24961998000	59190359000	70263874000	70263874000	0.83496	0.921526	68255076000	47335026000	3476482000	1.50267	1.51876	1.63337	1.65086	1997	1997	14
63	2011	25.3807	25.6002	25.6448	0.249495	0.0212882	0.0236712	0.0283651	0.0324452	0.227579	0.227579	0.80295	0.767896	-0.00633433	0.302559	0	-0.0171989	-0.0191242	0.0361429	0.0412023	0.0328695	0.0553288	0.910239	1.33918	0.203781	0.204688	0.226572	0.142248	0.0201076	0.0281922	0.06647	0.0113407	105368114000	26288775000	79079339000	86254456000	86254456000	0.818601	0.910239	86800820000	60157354000	2243093000	1.24541	1.25969	1.30226	1.3172	1997	1997	15
63	2012	25.4003	25.4796	25.4969	0.210698	-0.0242411	-0.0244779	-0.0307121	-0.0317856	-0.0235941	-0.0235941	0.923734	0.907882	-0.073067	0.238993	1	0.014426	0.0145668	0.0174006	0.0188451	0.0261133	0.072044	0.791482	1.13695	0.224544	0.225533	0.205388	0.106494	0.018794	0.131925	0.0660481	0.010117	107446306000	22638730000	84807576000	84219358000	84219358000	0.783827	0.791482	90373010000	64091546000	-2604621000	1.08256	1.09363	1.10146	1.11272	1997	1997	16
63	2013	25.3292	25.4892	25.5222	0.236069	0.014325	0.0138165	0.0187517	0.0177803	-0.106693	-0.106693	0.852204	0.824497	-0.034712	0.293855	0	0.0257253	0.0248121	0.0222497	0.0229872	0.0334397	0.0938166	0.725054	1.26362	0.208864	0.211037	0.213763	0.124245	0.0172779	0.127418	0.0744356	0.0123577	100079497000	23625689000	76453808000	75233724000	75233724000	0.75174	0.725054	77845234000	53125904000	1433636000	1.17343	1.18811	1.21286	1.22804	1997	1997	17
63	2014	25.3887	25.6313	25.6791	0.247542	0.0256814	0.0264451	0.03413	0.0348869	0.082909	0.082909	0.784573	0.747968	-0.00273014	0.315586	0	0.0236563	0.0243598	0.00601603	0.00578896	0.0160495	0.0378917	0.789857	1.26145	0.17056	0.172829	0.236814	0.18446	0.0203332	0.135508	0.0691837	0.0128485	106214196000	26292504000	79921692000	81471275000	81471275000	0.767047	0.789857	81693703000	55760104000	2727730000	1.27458	1.29117	1.33696	1.35436	1997	1997	18
63	2015	25.5182	25.7246	25.7332	0.358567	0.0309385	0.0329382	0.0482334	0.0475054	0.229714	0.229714	0.813459	0.780592	-0.0019111	0.310281	0	0.0612493	0.0652083	0.0211324	0.0234544	0.0407472	0.0790159	0.882279	1.51591	0.231815	0.231815	0.208871	0.163215	0.0245691	0.145568	0.0636275	0.0349434	120893897000	43348605000	77545292000	100186389000	100186389000	0.828713	0.882279	100377855000	69100447000	3740270000	1.22932	1.27383	1.28108	1.32746	1997	1997	19
63	2016	25.6766	25.8158	25.7332	0.288653	-0.00993971	-0.0107252	-0.0139731	-0.015792	0.0104485	0.0104485	0.870019	0.845614	-0.00498561	0.307533	1	0.0371376	0.0400724	0.0190453	0.0206046	0.0570618	0.0594826	0.771198	1.24205	0.228394	0.228394	0.18355	0.189285	0.113219	0.150642	0.0530655	0.0307404	141640910000	40885090000	100755820000	101233182000	101233182000	0.714717	0.771198	101737891000	70100658000	-1407869000	1.1494	1.18746	1.18257	1.22174	1997	1997	20
63	2017	25.6928	26.1685	25.7332	0.315223	0.037415	0.0377191	0.0546382	0.0540423	0.0748973	0.0748973	0.621455	0.573492	0.0107194	0.310705	0	0.0501519	0.0505595	0.0120685	0.0126252	0.0577285	0.0669451	0.762003	1.20243	0.23206	0.23206	0.169109	0.182229	0.0252145	0.147217	0.060394	0.0329365	143962215000	45380147000	98582068000	108815273000	108815273000	0.75586	0.762003	107648835000	75005818000	5386342000	1.60913	1.66763	1.74371	1.8071	1997	1997	21
63	2018	25.5858	25.8568	25.7332	0.254816	-0.0537248	-0.0508526	-0.072096	-0.0712855	-0.214144	-0.214144	0.762585	0.724555	-0.0250969	0.329137	1	-0.0712434	-0.0674347	0.0666491	0.0653075	0.0475192	0.0814486	0.625753	1.06465	0.187782	0.1992	0.166928	0.193361	0.0154995	0.042701	0.0687902	0.066165	129350749000	32960675000	96390074000	85513150000	85513150000	0.661095	0.625753	87659266000	57367578000	-6949340000	1.31133	1.40641	1.38016	1.48023	1997	1997	22
63	2019	25.6735	26.1738	25.7332	0.268794	0.0409106	0.0427027	0.0559495	0.0578715	0.0610834	0.0610834	0.606297	0.55842	0.0732042	0.371716	0	0.0527368	0.0550469	0.0708456	0.0694556	0.0607592	0.0694217	0.670749	1.21519	0.235898	0.239869	0.142257	0.196091	0.00724685	0.0526009	0.0664543	0.054665	141202135000	37954298000	103247837000	90736582000	90736582000	0.642601	0.670749	84094286000	57008377000	5776669000	1.64936	1.74717	1.79077	1.89697	1997	1997	23
66	2008	21.6598	21.7838	21.8855	0.460697	0.00463492	0.0040466	0.00859427	0.00811338	-0.0698683	-0.0698683	0.883339	0.797973	-0.0236933	0.0526668	0	0.0673352	0.0587883	0.0323602	0.030783	0.129362	0.099842	1.35189	0.766974	0.146618	0.146618	0.0976602	0.0738849	0.0086419	0.0262516	0.138759	0.00708585	2.55105e+09	1.17526e+09	1.37579e+09	3.95015e+09	3.95015e+09	1.54844	1.35189	4.04374e+09	3.74211e+09	1.18239e+07	1.13207	1.14015	1.25318	1.26212	1997	1997	12
66	2009	24.0355	24.0581	24.0581	0.299898	0.0235857	0.0431597	0.0336889	0.0628759	4.73982	4.73982	0.977662	0.977657	0.00573885	0.0650039	0	0.0285643	0.05227	0.0194068	0.00327301	0.365974	0.0979433	1.51172	1.20093	0.0861425	0.0915542	0.444218	0.220574	0.0149679	0.0251011	0.122796	0.0193737	2.74454e+10	8.23084e+09	1.92146e+10	2.26731e+10	2.26731e+10	0.826117	1.51172	2.2543e+10	2.11993e+10	6.47319e+08	1.02285	1.04306	1.02285	1.04306	1997	1997	13
66	2010	24.2175	24.2468	24.278	0.330396	0.0253504	0.0276512	0.0375869	0.0403014	2.68032	2.68032	0.971068	0.941281	0.00724684	0.0563059	0	-0.0429204	-0.0468159	0.0559308	0.0591788	0.857524	0.773526	2.76442	1.26644	0.0534329	0.0670435	0.408941	0.27243	0.0304956	0.0226071	0.103963	0.0170871	3.29248e+10	1.08782e+10	2.2206e+10	8.34444e+10	8.34444e+10	2.5344	2.76442	8.28397e+10	7.8746e+10	8.34655e+08	1.02979	1.0477	1.06238	1.08085	1997	1997	14
66	2011	24.2137	24.1643	24.0959	0.31166	0.0144642	0.0144368	0.0210131	0.0211876	-0.0836061	-0.0836061	1.05062	1.12499	0.000386181	0.0655219	0	0.0194225	0.0193857	0.0389021	0.0504679	0.933193	0.63577	2.3269	1.2407	0.0761439	0.0841534	0.418895	0.209623	0.0371271	0.031856	0.0987547	0.0228759	3.28003e+10	1.02225e+10	2.25778e+10	76467965366	76467965366	2.33132	2.3269	7.64384e+10	7.14576e+10	4.74429e+08	0.951821	0.974784	0.888895	0.91034	1997	1997	15
66	2012	24.3915	24.3249	24.2306	0.261477	0.00243601	0.00265203	0.00329849	0.00370573	0.0429416	0.0429416	1.06893	1.17461	-0.0151766	0.081525	0	0.116448	0.126774	0.0803106	0.0876055	0.25097	0.290038	2.21582	1.19245	0.0907817	0.0939426	0.334259	0.243517	0.0449997	0.0417539	0.101545	0.0574775	3.91836e+10	1.02456e+10	2.8938e+10	7.97516e+10	7.97516e+10	2.03533	2.21582	8.0962e+10	7.32499e+10	9.54517e+07	0.935517	0.993782	0.851346	0.904369	1997	1997	16
66	2013	24.3926	24.2943	24.2943	0.22149	-0.0194483	-0.0194587	-0.0249814	-0.0256533	-0.023736	-0.023736	1.10327	1.10327	-0.0257611	0.0846391	1	0.0164455	0.0164543	0.0568964	0.062864	0.187155	0.173887	1.98596	1.10452	0.0733928	0.0806714	0.333726	0.215413	0.0515953	0.0410598	0.0942956	0.0441643	3.92255e+10	8.68805e+09	3.05375e+10	7.78586e+10	7.78586e+10	1.9849	1.98596	7.98644e+10	7.12688e+10	-7.6287e+08	0.906399	0.949582	0.906397	0.94958	1997	1997	17
66	2014	24.4258	24.4038	24.4038	0.208846	-0.00837939	-0.00851869	-0.0105914	-0.0108527	-0.00839035	-0.00839035	1.02231	1.02231	-0.0174727	0.0983112	1	0.0642049	0.0652723	0.0500179	0.0552812	0.0663188	0.149412	1.93552	1.08259	0.0897758	0.0901043	0.303982	0.227584	0.0477301	0.0420353	0.0881988	0.0239215	4.05517e+10	8.46908e+09	3.20826e+10	7.72054e+10	7.72054e+10	1.90387	1.93552	7.85544e+10	6.96152e+10	-3.39799e+08	0.978179	1.00346	0.978179	1.00346	1997	1997	18
66	2016	24.4334	24.5907	24.5907	0.232622	0.00525277	0.00534464	0.00684509	0.00691152	-0.052206	-0.052206	0.854453	0.85445	0.00452072	0.0979823	0	0.0507719	0.0516599	0.010833	0.011607	0.110006	0.107112	1.72138	1.28673	0.0190062	0.00973273	0.0160862	0.00927234	0.000945888	0.0423374	0.0190719	0.00259835	4.08609e+10	9.50515e+09	3.13557e+10	6.91282e+10	6.91282e+10	1.69179	1.72138	6.88157e+10	6.23548e+10	2.14633e+08	1.17034	1.1741	1.17034	1.1741	1997	1997	20
66	2017	23.4447	24.0178	24.0942	0.497223	0.0457903	0.0248325	0.0910748	0.0356978	-0.862475	-0.862475	0.563737	0.522297	0.0352038	0.216691	0	-0.0264881	-0.0143647	0.0424842	0.0356991	0.665568	0.828995	0.339152	1.47596	0.197508	0.197508	0.142858	0.107219	0.00489863	0.116359	0.122338	0.0264987	1.52016e+10	7.55858e+09	7.643e+09	9.50684e+09	9.50684e+09	0.625385	0.339152	9.17216e+09	7.4468e+09	6.96085e+08	1.77388	1.825	1.91462	1.9698	1997	1997	21
66	2018	23.496	23.8219	23.8704	0.415594	0.0660137	0.0677075	0.112959	0.124316	0.0528719	0.0528719	0.721902	0.687699	0.0354675	0.219272	0	0.00280336	0.00287529	0.0390044	0.0342452	0.615656	0.726641	0.641555	1.31949	0.210995	0.210995	0.185425	0.123994	0.00399846	0.0605736	0.119958	0.0295418	1.60022e+10	6.65043e+09	9.3518e+09	1.00095e+10	1.00095e+10	0.625506	0.641555	9.65447e+09	7.81469e+09	1.05637e+09	1.38523	1.42962	1.45412	1.50072	1997	1997	22
66	2019	23.7992	24.6948	24.7937	0.399191	0.0537991	0.061894	0.0895443	0.104226	0.0833511	0.0833511	0.408358	0.369918	0.052175	0.246654	0	0.00503693	0.00579481	0.0175917	0.0108946	0.0722013	0.159025	0.57568	1.45938	0.183625	0.202949	0.139008	0.168063	0.00419163	0.0541713	0.128356	0.0210769	2.16707e+10	8.65074e+09	1.302e+10	1.08438e+10	1.08438e+10	0.500389	0.57568	1.0278e+10	8.16912e+09	1.16586e+09	2.44883	2.50447	2.7033	2.76472	1997	1997	23
68	2008	21.8728	21.8934	21.9279	0.602307	0.00656766	0.00628654	0.0165144	0.0147357	0.250889	0.250889	0.979647	0.946342	-0.00674539	0.17445	0	0.157527	0.150784	0.0508024	0.0476234	0.106829	0.105599	0.696033	1.29601	0.0574406	0.0574406	0.068693	0.064479	0.00471932	0.103437	0.63062	0.0171491	3.15668e+09	1.90129e+09	1.25539e+09	2.29541e+09	2.29541e+09	0.727159	0.696033	2.31089e+09	1.89498e+09	2.0732e+07	1.02078	1.03859	1.0567	1.07514	1997	1997	12
68	2009	20.3687	22.2077	22.7666	0.251364	-0.233339	-0.998602	-3.66837	-2.16383	-0.766926	-0.766926	0.15897	0.090903	-0.643443	0.0828813	1	0.471127	0.171312	0.215205	0.0607898	0.123306	0.210115	0.277336	0.361112	0.0649456	0.0649456	0.0235022	0.0213035	0.0114818	0.359339	0.63062	0.0623492	7.0145e+08	1.76319e+08	5.2513e+08	5.35e+08	5.35e+08	0.762706	0.277336	2.46223e+09	4.90658e+08	-1.92637e+09	6.29049	6.70878	11.0007	11.7322	1997	1997	13
68	2014	19.8575	22.8202	22.8202	0.276748	-0.233339	-0.208206	-0.346329	-0.301067	-0.906901	-0.906901	0.05168	0.05168	-0.643443	0.381053	1	0.262955	0.218573	0.323824	0.320737	0.588784	0.709182	0.132752	0.522418	0.112402	0.112402	0.156964	0.00558501	0.0920526	0.359339	0.487744	0.101031	4.20735e+08	1.16437e+08	3.04297e+08	6.71946e+07	6.71946e+07	0.159708	0.132752	1.73427e+08	4.15899e+07	-1.05387e+08	8.01185	21.8516	19.35	21.8516	1997	1997	18
68	2017	21.7542	22.5731	22.6394	0.389701	0.0116432	0.0158566	0.0190779	0.0293574	0.387704	0.387704	0.440925	0.412625	0.119924	0.42814	0	0.00637247	0.00867848	0.0177146	0.022326	0.0453474	0.0507181	0.200577	0.691	0.229287	0.229287	0.0878673	0.00465671	0.0141678	0.187988	0.0637098	0.013763	2.8037e+09	1.0926e+09	1.71109e+09	4.1293e+08	4.1293e+08	0.14728	0.200577	3.6341e+08	2.36138e+08	3.26441e+07	2.26796	2.32376	2.42351	2.48313	1997	1997	21
68	2018	21.9598	22.6381	22.6381	0.271905	-0.0405636	-0.044719	-0.055712	-0.0662278	-0.501372	-0.501372	0.507493	0.507493	-0.639466	0.272818	1	-0.0144043	-0.0158799	0.0256583	0.0313954	0.0833909	0.111544	0.0659151	0.671346	0.159231	0.159231	0.0566596	0.00615835	0.0199159	0.359339	0.0484958	0.0103485	3.44369e+09	9.36356e+08	2.50733e+09	2.05898e+08	2.05898e+08	0.0597901	0.0659151	3.37563e+08	1.49726e+08	-1.39689e+08	1.97047	2.00193	1.97047	2.00193	1997	1997	22
68	2019	22.0547	22.673	22.673	0.252871	0.00190403	0.00199425	0.00254846	0.00270201	0.0931884	0.0931884	0.538846	0.538846	-0.372838	0.32685	0	0.00667339	0.00698962	0.0120833	0.0137173	0.0506117	0.0788219	0.0622646	0.745103	0.160442	0.160442	0.0571384	0.00784171	0.00818224	0.331153	0.0485142	0.0272489	3.78629e+09	9.57442e+08	2.82885e+09	2.25086e+08	2.25086e+08	0.0594475	0.0622646	3.09006e+08	1.51516e+08	7.2092e+06	1.85582	1.91785	1.85582	1.91785	1997	1997	23
70	2008	20.8429	20.9691	21.0775	0.613968	0.0312007	0.0334814	0.0808241	0.0924497	0.313194	0.313194	0.881484	0.790896	0.0198193	0.132879	0	0.117572	0.126166	0.0624619	0.0672819	0.0613837	0.0854914	0.669294	2.47384	0.295264	0.295718	0.21871	0.150035	0.0171072	0.0608503	0.129778	0.0428642	1.12711e+09	6.92006e+08	4.35099e+08	7.0298e+08	7.0298e+08	0.623704	0.669294	6.89048e+08	6.09569e+08	3.51665e+07	1.13445	1.18526	1.26439	1.32101	1997	2000	12
70	2009	20.9285	21.7736	21.8027	0.598484	0.0330292	0.0344414	0.0822613	0.0873914	0.239172	0.239172	0.429515	0.417194	0.033097	0.145507	0	0.0198733	0.020723	0.0631602	0.0678801	0.0798917	0.101111	0.739831	2.11956	0.22021	0.220946	0.208586	0.182345	0.016943	0.0579097	0.12608	0.092833	1.22779e+09	7.34814e+08	4.92978e+08	8.71113e+08	8.71113e+08	0.709496	0.739831	8.42282e+08	7.44361e+08	4.0553e+07	2.32821	2.56646	2.39697	2.64226	1997	2000	13
70	2010	21.191	21.9511	21.9783	0.545612	0.0392167	0.0443346	0.0863066	0.102769	0.221102	0.221102	0.46762	0.455078	0.0211442	0.1591	0	0.0420158	0.047499	0.0512248	0.054808	0.0428962	0.0451195	0.753304	2.04248	0.223176	0.224252	0.182177	0.174584	0.0330508	0.0988604	0.12772	0.0805891	1.59635e+09	8.70987e+08	7.25363e+08	1.06372e+09	1.06372e+09	0.666344	0.753304	1.04123e+09	8.9448e+08	6.26036e+07	2.13849	2.32805	2.19743	2.39221	1997	2000	14
70	2011	21.3223	21.6858	21.7015	0.504359	0.0230289	0.0245387	0.046463	0.0515121	0.172174	0.172174	0.695206	0.684406	0.0303316	0.16702	0	-0.0265586	-0.0282997	0.0349968	0.0384396	0.0216433	0.0117624	0.729866	1.69172	0.172045	0.172045	0.195222	0.181798	0.0205815	0.077541	0.281682	0.0687366	1.82034e+09	9.18104e+08	9.02234e+08	1.24686e+09	1.24686e+09	0.684962	0.729866	1.20904e+09	1.03861e+09	4.19205e+07	1.43842	1.54581	1.46112	1.5702	1997	2000	15
70	2012	21.4122	21.6925	21.7051	0.490762	0.0274263	0.028659	0.0538575	0.057005	0.291311	0.291311	0.755585	0.746158	0.0390911	0.174542	0	0.0409053	0.0427438	0.0392748	0.0424563	0.0772106	0.0607012	0.844745	1.5235	0.124869	0.124869	0.222802	0.202731	0.0203267	0.0763997	0.16821	0.0533196	1.99167e+09	9.77437e+08	1.01423e+09	1.61009e+09	1.61009e+09	0.80841	0.844745	1.54715e+09	1.32906e+09	5.46241e+07	1.32348	1.39901	1.3402	1.41668	1997	2000	16
70	2013	21.5357	22.018	22.0705	0.517231	0.028579	0.0303415	0.0591981	0.0612727	-0.0236864	-0.0236864	0.617412	0.585821	0.033715	0.189212	0	0.0063912	0.00678534	0.033735	0.0355227	0.0679265	0.0634567	0.740589	1.51163	0.0967675	0.0967675	0.256193	0.18328	0.0184706	0.0774253	0.188218	0.0377257	2.25347e+09	1.16556e+09	1.0879e+09	1.57195e+09	1.57195e+09	0.69757	0.740588	1.51895e+09	1.27452e+09	6.44019e+07	1.61967	1.68573	1.70701	1.77664	1997	2000	17
70	2015	22.1206	23.1076	23.2326	0.447044	0.0280928	0.0341581	0.0508047	0.0634201	0.280434	0.280434	0.372699	0.32891	0.0484425	0.18249	0	0.0442308	0.0537803	0.0254778	0.0287142	0.0659284	0.028103	0.736494	1.3015	0.126018	0.126018	0.257747	0.225189	0.0130895	0.0752191	0.131468	0.0345019	4.04445e+09	1.80805e+09	2.2364e+09	2.4498e+09	2.4498e+09	0.605718	0.736494	2.33112e+09	2.00273e+09	1.1362e+08	2.68313	2.93754	3.04035	3.32862	1997	2000	19
70	2016	22.3457	23.0401	23.1159	0.405058	0.045221	0.0502894	0.0760091	0.0872622	0.882775	0.882775	0.499364	0.462939	0.0528095	0.173052	0	0.0593175	0.0659658	0.00775166	0.00612031	0.153078	0.147004	1.01261	1.26384	0.120559	0.120559	0.281005	0.236883	0.0111813	0.06865	0.115544	0.0251587	5.06549e+09	2.05182e+09	3.01368e+09	4.61242e+09	4.61242e+09	0.910557	1.01261	4.36884e+09	3.81423e+09	2.29067e+08	2.00255	2.1458	2.16011	2.31463	1997	2000	20
70	2017	22.5294	22.9314	22.9821	0.389627	0.0488843	0.0533622	0.0800893	0.0884411	0.186595	0.186595	0.669038	0.635958	0.0573636	0.166403	0	0.0415528	0.0453592	0.00957745	0.0103605	0.172794	0.151235	0.98149	1.28621	0.139762	0.139762	0.338908	0.219955	0.0128143	0.0636615	0.0944935	0.0200713	6.08709e+09	2.3717e+09	3.71539e+09	5.47307e+09	5.47307e+09	0.899128	0.98149	5.15912e+09	4.56234e+09	2.97563e+08	1.49468	1.58116	1.57243	1.6634	1997	2000	21
70	2018	22.7452	22.9394	22.9472	0.365541	0.0414642	0.0459206	0.0653536	0.0736248	0.0425587	0.0425587	0.823496	0.817099	0.0557467	0.162961	0	-0.010742	-0.0118965	0.0364204	0.0403431	0.0864391	0.0939078	0.836646	1.32069	0.126998	0.127319	0.329008	0.227466	0.0104159	0.0185366	0.0922632	0.0185284	7.55308e+09	2.76096e+09	4.79212e+09	5.706e+09	5.706e+09	0.755453	0.836646	5.38791e+09	4.77615e+09	3.13182e+08	1.21433	1.31853	1.22384	1.32886	1997	2000	22
70	2019	22.7545	23.2807	23.2916	0.448854	0.0454158	0.0456273	0.0824025	0.076994	-0.184033	-0.184033	0.590866	0.584439	0.0415064	0.179241	0	-0.0334459	-0.0336017	0.03846	0.0407924	0.144209	0.185349	0.613555	1.39714	0.109483	0.117368	0.328865	0.20402	0.0151943	0.0276507	0.0764385	0.0203393	7.62376e+09	3.42195e+09	4.20181e+09	4.65591e+09	4.65591e+09	0.610711	0.613555	4.46266e+09	3.82138e+09	3.46239e+08	1.69243	1.85197	1.71104	1.87233	1997	2000	23
78	2008	21.7448	22.0092	22.1161	0.281108	0.00606289	0.00570928	0.00843365	0.00799098	-0.113508	-0.113508	0.767689	0.68989	-0.03155	0.158309	0	0.0739455	0.0696327	0.0335882	0.0316539	0.0196191	0.0194857	0.749872	1.00032	0.141353	0.141397	0.161471	0.0871926	0.182856	0.0681747	0.162064	0.0513841	2.77754e+09	7.80787e+08	1.99675e+09	2.2118e+09	2.2118e+09	0.796317	0.749872	2.28158e+09	1.86165e+09	1.68399e+07	1.30261	1.38616	1.44951	1.54247	1992	1998	17
78	2009	21.8753	23.0419	23.3303	0.218844	0.000193172	0.00020576	0.00024729	0.000273598	0.225266	0.225266	0.311442	0.233418	-0.0114869	0.172068	0	0.0652007	0.0694493	0.0311206	0.0313579	0.0338229	0.0933345	0.912121	0.816558	0.147824	0.147864	0.221275	0.105282	0.0845238	0.061363	0.140637	0.0491173	3.16475e+09	6.92586e+08	2.47217e+09	2.71004e+09	2.71004e+09	0.856321	0.912121	2.74117e+09	2.24373e+09	611343	3.21088	3.40552	4.28416	4.54388	1992	1998	18
78	2010	22.1458	23.1229	23.1238	0.217615	0.0133267	0.0151182	0.0170334	0.0193364	0.475642	0.475642	0.3764	0.376059	0.0182137	0.164287	0	0.00987436	0.0112018	0.0347433	0.0336823	0.0850398	0.172031	1.09375	0.929988	0.217391	0.217424	0.235802	0.119142	0.0909911	0.0519214	0.0994219	0.038785	4.14779e+09	9.02623e+08	3.24517e+09	3.99905e+09	3.99905e+09	0.964141	1.09375	3.92621e+09	3.34206e+09	5.52762e+07	2.65675	2.78439	2.65915	2.78691	1992	1998	19
78	2011	22.2992	22.8104	22.811	0.200822	0.0128	0.0137797	0.0160164	0.0174112	0.326572	0.326572	0.599785	0.599436	0.0191933	0.166039	0	-0.0393634	-0.0423761	0.0523116	0.055929	0.120629	0.137221	1.18111	1.00286	0.168981	0.169008	0.358894	0.136741	0.0713226	0.0442179	0.085314	0.036478	4.83532e+09	9.7104e+08	3.86428e+09	5.30503e+09	5.30503e+09	1.09714	1.18111	5.20321e+09	4.42419e+09	6.18921e+07	1.66727	1.74198	1.66823	1.743	1992	1998	20
100	2009	24.1322	24.3034	24.3307	0.278769	0.0232696	0.0263366	0.0322638	0.0362772	0.152943	0.152899	0.842678	0.819974	0.012164	0.152094	0	0.0244	0.027616	0.021285	0.0224117	0.213333	0.0876636	1.65815	1.26688	0.318907	0.319924	0.183355	0.219487	0.0314329	0.0446446	0.101508	0.0138595	30234449000	8428437000	21806012000	44295067000	44287216000	1.46505	1.65786	43756260000	37551410000	703545000	1.18669	1.2214	1.21955	1.25522	2002	2004	8
100	2010	24.7025	24.6576	24.6337	0.338315	0.0088336	0.0112863	0.0133502	0.01652	0.170985	0.170396	1.04597	1.07123	-0.00638601	0.140817	0	0.0148762	0.0190067	0.00491479	0.00430835	0.354322	0.273433	1.23921	1.45906	0.485178	0.492848	0.103129	0.143774	0.0291425	0.0416965	0.0538634	0.016712	53478057000	18092443000	35385614000	51868839000	51833566000	0.969909	1.23837	52200074000	44534509000	472404000	0.956049	0.982803	0.933511	0.959633	2002	2004	9
100	2011	25.0275	24.9797	24.9764	0.260533	0.0225774	0.0262141	0.030532	0.0370863	0.172809	0.17205	1.04899	1.05243	0.0149109	0.158552	0	0.022513	0.0261394	0.00504289	0.00460387	0.336829	0.354537	0.954289	1.26551	0.288706	0.290824	0.0892161	0.114459	0.0297667	0.0460836	0.142665	0.0183916	74014316000	19283148000	54731168000	60832260000	60751550000	0.821899	0.953022	59925198000	51119264000	1671051000	0.9533	0.979945	0.950187	0.976745	2002	2004	10
100	2012	25.1021	25.0823	25.0809	0.25372	0.0159598	0.0165546	0.0213858	0.0222807	0.144345	0.143154	1.01997	1.02139	-0.000274058	0.163292	0	0.0491004	0.0509304	0.0179653	0.016756	0.0751825	0.180803	0.905483	1.13113	0.223189	0.229848	0.0984894	0.14993	0.0441669	0.0552747	0.267547	0.0225569	79744793000	20232880000	59511913000	69613119000	69448351000	0.872949	0.90334	69632197000	58108009000	1272710000	0.980421	1.0115	0.979059	1.01009	2002	2004	11
100	2013	25.081	25.08	25.08	0.255609	0.036945	0.0365554	0.0496312	0.049045	0.227758	0.228598	1.00097	1.00102	0.0106668	0.175393	0	0.0663623	0.0656625	0.0220893	0.0199738	0.144979	0.0917974	1.08307	1.29013	0.157757	0.160131	0.131494	0.156031	0.0405004	0.058562	0.260771	0.0239915	78080637000	19958093000	58122544000	85468048000	85324086000	1.09461	1.08125	84556381000	70358812000	2884689000	0.999027	1.03241	0.998979	1.03236	2002	2004	12
100	2014	25.2545	25.3351	25.3476	0.289205	0.0455735	0.0495179	0.0641163	0.0681934	0.184644	0.184058	0.92256	0.911133	0.0123913	0.175669	0	0.0582733	0.0633168	0.00863659	0.00791583	0.126708	0.141061	1.1845	1.15641	0.170021	0.193374	0.143295	0.101458	0.0404584	0.060269	0.218043	0.0241549	92876886000	26860495000	66016391000	101249245000	101028675000	1.09014	1.18192	99994639000	83281098000	4232727000	1.08394	1.11896	1.09753	1.13299	2002	2004	13
100	2015	25.4396	25.5305	25.5613	0.336714	0.0289026	0.031569	0.0435749	0.0460963	0.0353723	0.0351465	0.913055	0.88541	-0.00175278	0.165392	0	0.0661634	0.0722672	0.00461384	0.00464098	0.0891346	0.080791	1.02458	0.995864	0.137268	0.138707	0.11908	0.080789	0.0381437	0.0649553	0.233029	0.0267028	111754821000	37629441000	74125380000	104830659000	104579482000	0.938042	1.02212	105014404000	87282839000	3230009000	1.09522	1.13242	1.12942	1.16778	2002	2004	14
100	2016	25.7146	25.687	25.6769	0.310913	0.0145276	0.016513	0.0210824	0.0243573	0.0163617	0.0181108	1.02802	1.0384	-0.0208733	0.169088	0	0.0545615	0.0620182	0.00592501	0.00558025	0.183876	0.180058	0.823092	1.12823	0.17939	0.192004	0.0941977	0.0871641	0.026715	0.0797601	0.256364	0.0323199	147136786000	45746781000	101390005000	106545867000	106473500000	0.724128	0.822533	108769830000	88470113000	2137540000	0.972744	1.00976	0.963017	0.999661	2002	2004	15
100	2017	25.8003	25.7943	25.7332	0.337773	0.0221138	0.0230602	0.033393	0.034159	0.0478869	0.0479355	1.006	1.00903	0.000205628	0.20536	0	0.0574545	0.0599134	0.006039	0.00660915	0.132195	0.151078	0.72633	1.10863	0.171307	0.185227	0.0920011	0.080766	0.0240408	0.0847487	0.203364	0.0397551	160293984000	54142936000	106151048000	111648021000	111577362000	0.69652	0.72587	111625063000	88663843000	3544702000	0.994039	1.03803	0.991051	1.03491	2002	2004	16
100	2018	25.9847	25.8521	25.7332	0.315784	0.021089	0.0230285	0.0308221	0.0341551	0.0161169	0.0159774	1.14185	1.16764	-0.00222348	0.183085	0	0.0544011	0.0594043	0.00171845	0.00138578	0.0716598	0.0902636	0.642656	1.01868	0.139037	0.144939	0.0705752	0.103173	0.0296704	0.0379288	0.186669	0.030892	192763943000	60871673000	131892270000	113447438000	113360076000	0.58853	0.642161	113699686000	92605589000	4065198000	0.905422	0.905422	0.85643	0.885423	2002	2004	17
100	2019	25.8283	25.8087	25.7332	0.387535	0.0221889	0.0204566	0.0362289	0.0314165	-0.338215	-0.338982	1.01975	1.02113	-0.0133903	0.114715	0	0.0697025	0.0642607	0.008098	0.00266904	0.120755	0.158584	0.419888	1.11839	0.113126	0.149977	0.0505952	0.0344443	0.0166826	0.0252904	0.275769	0.0344844	164844885000	63883144000	100961741000	75077806000	74933086000	0.455445	0.419079	76083118000	66337117000	3657734000	0.980635	1.01567	0.979308	1.0143	2002	2004	18
153	2008	20.8765	20.9986	21.049	0.561183	0.0130388	0.0134839	0.0297136	0.0316222	0.241595	0.241595	0.885032	0.841498	0.0161539	0.267284	0	0.0427457	0.0442047	0.00836487	0.0089046	0.131175	0.146773	0.775279	1.10651	0.0941039	0.0941039	0.19012	0.120566	0.047431	0.0805535	0.387064	0.0595144	1.16556e+09	6.54091e+08	5.11466e+08	8.73808e+08	8.73808e+08	0.749692	0.775279	8.59692e+08	6.40253e+08	1.51975e+07	1.1299	1.21015	1.18836	1.27275	1997	2000	12
153	2009	20.9101	21.5388	21.6355	0.563013	0.0196663	0.0199974	0.0450043	0.045668	0.0937135	0.0937135	0.53329	0.484156	0.0211893	0.274359	0	0.0268817	0.0273343	0.0121527	0.0123121	0.0751837	0.0807665	0.806144	1.26697	0.0889796	0.0889796	0.194561	0.110062	0.0513203	0.0800729	0.378839	0.0551231	1.20547e+09	6.78698e+08	5.26776e+08	9.55695e+08	9.55695e+08	0.792796	0.806144	9.35445e+08	6.93492e+08	2.37072e+07	1.87515	2.00481	2.06545	2.20827	1997	2000	13
153	2010	20.9669	21.7944	21.8626	0.59084	0.0317258	0.0326254	0.0775389	0.0771872	0.123979	0.123979	0.437115	0.408304	0.0113428	0.265633	0	0.0431385	0.0443617	0.00927454	0.00978575	0.0461604	0.0460281	0.86582	1.14096	0.0755739	0.0755739	0.160019	0.119981	0.0169211	0.0789569	0.374205	0.114225	1.27583e+09	7.53812e+08	5.22019e+08	1.07418e+09	1.07418e+09	0.841947	0.86582	1.062e+09	7.88843e+08	4.04768e+07	2.28773	2.60932	2.44916	2.79345	1997	2000	14
153	2011	20.9996	21.4354	21.4788	0.580503	0.00752832	0.00765137	0.0179461	0.0184632	0.411761	0.411761	0.646707	0.61928	0.00278618	0.20001	0	0.0417708	0.0424535	0.00901698	0.00932882	0.193837	0.194684	1.1692	1.02317	0.043568	0.043568	0.183065	0.135913	0.0177252	0.0671304	0.365048	0.122562	1.31823e+09	7.65236e+08	5.52993e+08	1.51649e+09	1.51649e+09	1.1504	1.1692	1.51226e+09	1.21318e+09	9.92406e+06	1.5463	1.78	1.61478	1.85883	1997	2000	15
153	2012	21.0952	21.5382	21.5821	0.534312	0.0124729	0.0130687	0.0267838	0.0294542	0.0931605	0.0931605	0.642098	0.614526	0.00657617	0.229785	0	0.0314725	0.0329759	0.00637731	0.00609785	0.17596	0.18387	1.1975	1.01607	0.0453218	0.0453218	0.179752	0.139003	0.0197537	0.0726991	0.360072	0.111642	1.45049e+09	7.75013e+08	6.75474e+08	1.65776e+09	1.65776e+09	1.1429	1.1975	1.64686e+09	1.27683e+09	1.80917e+07	1.55739	1.76892	1.62727	1.84829	1997	2000	16
153	2013	21.4069	21.8243	21.9375	0.532199	0.0137245	0.0158464	0.0293383	0.033939	-0.0771318	-0.0771318	0.658714	0.588248	0.0162437	0.260568	0	-0.0354925	-0.0409799	0.0419523	0.0456808	0.216177	0.16899	0.891676	1.40667	0.155944	0.155944	0.158718	0.107148	0.0118405	0.0808405	0.319127	0.0813744	1.98102e+09	1.0543e+09	9.26723e+08	1.5299e+09	1.5299e+09	0.772277	0.891676	1.50505e+09	1.13126e+09	2.71885e+07	1.51811	1.66311	1.69996	1.86233	1997	2000	17
153	2014	21.5286	22.2942	22.3218	0.512586	0.0183759	0.0194933	0.0377009	0.0407636	0.110496	0.110496	0.465076	0.452434	0.020568	0.265003	0	0.00469736	0.00498298	0.0337057	0.03734	0.217825	0.206013	0.805463	1.00993	0.0750348	0.0750348	0.182406	0.113458	0.0126794	0.0858714	0.273039	0.0716225	2.23753e+09	1.14693e+09	1.0906e+09	1.69895e+09	1.69895e+09	0.759294	0.805463	1.664e+09	1.24872e+09	4.11167e+07	2.15019	2.32898	2.21027	2.39405	1997	2000	18
153	2016	21.6357	22.4022	22.4024	0.462892	0.0183552	0.0190636	0.0341741	0.0371842	0.308429	0.308429	0.464657	0.464527	0.0267814	0.266128	0	0.0314057	0.0326178	0.0133895	0.0138357	0.0716416	0.0850009	0.848136	0.943412	0.0628378	0.0708925	0.222166	0.110176	0.0220184	0.0792372	0.338858	0.0496043	2.49037e+09	1.15277e+09	1.3376e+09	2.03368e+09	2.03368e+09	0.816618	0.848136	1.97922e+09	1.49246e+09	4.57112e+07	2.15212	2.27552	2.15273	2.27616	1997	2000	20
153	2017	21.7413	22.1182	22.1233	0.440962	0.0236109	0.0248562	0.0422348	0.0453042	0.267702	0.267702	0.68599	0.682486	0.0287609	0.305994	0	0.0189308	0.0199293	0.00698136	0.00729651	0.128875	0.148445	0.980624	1.00424	0.0948084	0.0996738	0.227153	0.145346	0.00912153	0.0691586	0.289089	0.0432769	2.76771e+09	1.22046e+09	1.54726e+09	2.57811e+09	2.57811e+09	0.931492	0.980624	2.50396e+09	1.78922e+09	6.53481e+07	1.45775	1.53034	1.46523	1.5382	1997	2000	21
153	2018	21.8245	21.9303	21.932	0.429451	0.020182	0.0210216	0.0353729	0.0372042	0.168841	0.168841	0.899609	0.898135	0.0237752	0.389499	0	0.0776571	0.0808879	0.0309397	0.0321635	0.0934782	0.0997154	1.04347	0.968408	0.100928	0.103518	0.212477	0.153255	0.0162515	0.0462516	0.252264	0.0448711	3.008e+09	1.29179e+09	1.71621e+09	3.0134e+09	3.0134e+09	1.00179	1.04347	2.94175e+09	1.83968e+09	6.07074e+07	1.11159	1.1685	1.11342	1.17042	1997	2000	22
153	2019	21.9929	22.1808	22.1809	0.372826	0.0226455	0.0245475	0.0361073	0.0408282	0.0745568	0.0745568	0.828711	0.828636	0.0246906	0.38155	0	0.0186013	0.0201636	0.0340012	0.035127	0.0481424	0.0348191	0.986071	0.85477	0.0985292	0.101303	0.189895	0.136759	0.0112189	0.0452443	0.201525	0.0382469	3.55961e+09	1.32712e+09	2.2325e+09	3.23806e+09	3.23806e+09	0.909667	0.986071	3.15811e+09	2.00258e+09	8.06093e+07	1.20669	1.25891	1.2068	1.25903	1997	2000	23
155	2008	21.8071	21.9214	22.0385	0.647475	0.0497108	0.0512318	0.141014	0.14587	0.298797	0.298797	0.891963	0.793387	0.0573437	0.228168	0	0.11103	0.114427	0.0151897	0.0146652	0.165346	0.16304	0.921185	0.877726	0.0552506	0.0552506	0.0123368	0.106198	0.00284745	0.107437	0.63062	0.0296903	2.95596e+09	1.91391e+09	1.04205e+09	2.64215e+09	2.64215e+09	0.893836	0.921185	2.49064e+09	2.03929e+09	1.46943e+08	1.12112	1.15543	1.26042	1.29899	1997	2000	12
155	2009	21.8916	22.4257	22.4257	0.603211	0.0226931	0.0236514	0.0571917	0.062971	-0.147918	-0.147918	0.586172	0.586172	0.0303327	0.19237	0	0.111347	0.116049	0.00916985	0.0105909	0.104023	0.106684	0.729459	0.972422	0.0632658	0.0632658	0.0112104	0.0757734	0.00293334	0.114618	0.571678	0.0243804	3.21663e+09	1.94031e+09	1.27632e+09	2.25133e+09	2.25133e+09	0.699902	0.729459	2.18304e+09	1.81824e+09	7.29952e+07	1.70598	1.74862	1.70598	1.74862	1997	2000	13
155	2010	21.9405	22.3236	22.3236	0.504425	-0.0647623	-0.0663465	-0.130681	-0.148297	-0.10907	-0.10907	0.681777	0.681777	-0.128422	0.109121	1	-0.00413127	-0.00423233	0.0665798	0.0689809	0.152153	0.157759	0.60831	0.668796	0.0585744	0.0585744	0.0126133	0.10249	0.00477113	0.142379	0.527249	0.0210253	3.37795e+09	1.70392e+09	1.67403e+09	2.00577e+09	2.00577e+09	0.593784	0.60831	2.26336e+09	1.7869e+09	-2.18764e+08	1.46676	1.49826	1.46676	1.49826	1997	2000	14
155	2011	21.8579	22.0161	22.0161	0.476912	-0.0716285	-0.0686704	-0.136934	-0.134975	-0.00935073	-0.00935073	0.853669	0.853669	-0.144191	0.109744	1	0.0517279	0.0495916	0.0577491	0.060251	0.0532561	0.0687609	0.612525	0.468131	0.0576181	0.0576181	0.00747517	0.0940377	0.00345232	0.151757	0.51252	0.0201578	3.11001e+09	1.4832e+09	1.62681e+09	1.98702e+09	1.98702e+09	0.638911	0.612525	2.27353e+09	1.76896e+09	-2.22765e+08	1.17141	1.19551	1.17141	1.19551	1997	2000	15
155	2018	22.7014	22.7783	22.8043	0.524056	0.0568446	0.0586449	0.119436	0.125485	-0.343684	-0.343684	0.925935	0.902207	0.0181879	0.119166	0	0.0893142	0.0921427	0.259509	0.398635	0.205847	0.364398	0.609672	2.8416	0.0931742	0.167154	0.175075	0.0107845	0.0322563	0.0131218	0.424724	0.0101703	7.22904e+09	3.78842e+09	3.44061e+09	4.27204e+09	4.27204e+09	0.590956	0.609672	4.19434e+09	3.76296e+09	4.10932e+08	1.07999	1.09109	1.10839	1.11978	1997	2000	22
155	2019	22.7037	22.8661	22.8661	0.582664	0.0454638	0.0455176	0.108938	0.101919	-0.519877	-0.519877	0.850172	0.850172	0.178873	0.270365	0	0.106119	0.106245	0.0608488	0.0630347	0.338575	0.540056	0.283396	3.07154	0.139334	0.203259	0.153931	0.000521986	0.00226291	0.0345885	0.399102	0.0103293	7.24618e+09	4.22209e+09	3.02409e+09	2.05111e+09	2.05111e+09	0.28306	0.283396	1.68422e+09	1.49656e+09	3.29439e+08	1.17623	1.18851	1.17623	1.18851	1997	2000	23
157	2008	23.8601	24.1237	24.2724	0.228057	0.0692	0.100987	0.0896439	0.141289	0.509856	0.509856	0.768246	0.662123	0.12303	0.273616	0	0.0135741	0.0198094	0.0342663	0.0365025	0.233164	0.225411	0.858524	1.07852	0.14619	0.14619	0.160256	0.224532	0.0111096	0.0470828	0.0948746	0.099867	2.30308e+10	5.25233e+09	1.77785e+10	1.35488e+10	1.35488e+10	0.58829	0.858524	1.18819e+10	9.84163e+09	1.59373e+09	1.30167	1.60638	1.51029	1.86385	1999	2000	10
157	2009	24.2471	24.6661	24.9695	0.22385	0.071321	0.0849524	0.0918907	0.109694	0.5324	0.5324	0.657711	0.485603	0.131255	0.257194	0	0.0393135	0.0468274	0.0204201	0.0233325	0.260944	0.29534	0.729196	1.05361	0.130551	0.130551	0.149599	0.184927	0.0103542	0.0401685	0.0926944	0.0689608	3.39146e+10	7.59176e+09	2.63228e+10	2.07622e+10	2.07622e+10	0.61219	0.729196	1.8037e+10	1.54223e+10	2.41882e+09	1.52042	1.75066	2.0593	2.37113	1999	2000	11
157	2010	24.8663	25.3512	25.4896	0.436135	0.0728302	0.0946851	0.129162	0.148373	0.550545	0.550545	0.615786	0.53616	0.166473	0.303444	0	0.00865427	0.0112512	0.0164657	0.0185691	0.0528719	0.0988406	0.664384	1.70765	0.325737	0.325737	0.110282	0.137759	0.00837898	0.0415793	0.0580656	0.037702	6.29953e+10	2.74744e+10	3.55208e+10	3.21927e+10	3.21927e+10	0.511033	0.664384	2.68335e+10	2.2424e+10	4.58796e+09	1.62394	1.74356	1.86512	2.0025	1999	2000	12
157	2011	24.9941	25.2321	25.2793	0.497819	0.114182	0.121467	0.227372	0.228728	0.438917	0.438917	0.788206	0.751864	0.204213	0.323958	0	0.0292426	0.0311083	0.0156274	0.0178281	0.0706816	0.0327646	0.688417	1.83914	0.247892	0.248154	0.162864	0.134886	0.0114521	0.0379055	0.0572991	0.0364048	7.15818e+10	3.56348e+10	3.5947e+10	4.63226e+10	4.63226e+10	0.647128	0.688417	3.68629e+10	3.1316e+10	8.17334e+09	1.2687	1.35258	1.33003	1.41796	1999	2000	13
157	2012	25.2116	25.4526	25.5003	0.46293	0.0846193	0.093786	0.157557	0.179834	0.0377481	0.0377481	0.785832	0.749212	0.184953	0.32297	0	0.0332712	0.0368754	0.0132042	0.0134422	0.0716399	0.0463819	0.598808	1.92802	0.260818	0.26083	0.212424	0.131864	0.0126363	0.0402668	0.0513559	0.0306956	88974460000	41188960000	47785500000	48071170000	48071170000	0.540281	0.598808	39180270000	32545610000	7528960000	1.27254	1.3415	1.33474	1.40707	1999	2000	14
157	2013	25.2179	25.2174	25.2173	0.469655	0.0441368	0.0442759	0.0832228	0.0829608	-0.198235	-0.198235	1.00049	1.0006	0.116491	0.291675	0	0.00822865	0.00825459	0.0134471	0.0151366	0.10834	0.130233	0.431813	2.10549	0.224178	0.224227	0.310556	0.0976935	0.00640264	0.0506839	0.0600516	0.0327348	8.95372e+10	4.20516e+10	4.74856e+10	3.85418e+10	3.85418e+10	0.430456	0.431813	3.4052e+10	2.73001e+10	3.95188e+09	0.999509	1.05571	0.999396	1.05559	1999	2000	15
157	2014	25.264	25.3719	25.3953	0.43994	0.00669676	0.00685097	0.0119572	0.012558	-0.329268	-0.329268	0.897659	0.876947	0.0256799	0.278888	0	-0.0820211	-0.0839099	0.0606417	0.063117	0.132913	0.158446	0.282072	2.93249	0.180191	0.180191	0.324659	0.11067	0.00988137	0.074651	0.064707	0.0352714	9.3758e+10	4.12479e+10	5.251e+10	2.58512e+10	2.58512e+10	0.275723	0.282072	2.51873e+10	1.86416e+10	6.27875e+08	1.11401	1.17687	1.14032	1.20467	1999	2000	16
157	2015	25.2636	25.267	25.2678	0.433288	0.000972626	0.000972444	0.00171626	0.00172607	-0.1972	-0.1972	0.996576	0.995814	-0.0323784	0.270192	0	-0.0355782	-0.0355716	0.0451313	0.0461006	0.108459	0.108306	0.221391	2.47112	0.144419	0.144586	0.317366	0.150261	0.0150455	0.0819574	0.0832243	0.0495069	9.3723e+10	4.06091e+10	5.31139e+10	2.07533e+10	2.07533e+10	0.221433	0.221391	2.14253e+10	1.5146e+10	9.11574e+07	1.00344	1.08035	1.0042	1.08118	1999	2000	17
157	2016	25.2135	25.1856	25.1793	0.423991	-0.0101503	-0.00989597	-0.0176218	-0.0173235	-0.035215	-0.035215	1.02828	1.03482	-0.0966289	0.238623	1	0.0243273	0.0237177	0.053316	0.0539066	0.0304669	0.0357478	0.218988	2.56215	0.0919182	0.0934043	0.33785	0.143257	0.0132718	0.0866019	0.0835859	0.0537681	8.9141e+10	3.7795e+10	5.13461e+10	2.00225e+10	2.00225e+10	0.224616	0.218988	2.19573e+10	1.52447e+10	-9.04808e+08	0.972495	1.05421	0.966348	1.04754	1999	2000	18
157	2017	25.1439	25.1108	25.1023	0.459744	0.015009	0.014487	0.0277812	0.0259273	0.162336	0.162336	1.03364	1.04248	-0.423194	0.2135	0	0.0342889	0.0330963	0.0377918	0.0372345	0.032872	0.028875	0.270159	2.53541	0.0992905	0.175333	0.260151	0.106866	0.0159489	0.0760012	0.0706089	0.0493124	8.31491e+10	3.82273e+10	4.49218e+10	2.32729e+10	2.32729e+10	0.279894	0.270159	3.31218e+10	1.83041e+10	1.24798e+09	0.967453	1.04575	0.959255	1.03688	1999	2000	19
157	2018	25.2608	25.1615	25.1359	0.414828	0.0209362	0.0221582	0.0357779	0.0392858	0.233046	0.233046	1.10439	1.13299	0.0519145	0.270885	0	0.0541868	0.0573494	0.0152028	0.0173554	0.0420119	0.0530058	0.324979	1.77572	0.107729	0.255254	0.245506	0.102193	0.00841305	0.0508517	0.0581952	0.0429514	9.34567e+10	3.87685e+10	5.46882e+10	2.86965e+10	2.86965e+10	0.307057	0.324979	2.72068e+10	2.09231e+10	1.95663e+09	0.905477	0.968668	0.882619	0.944214	1999	2000	20
157	2019	25.2458	25.3539	25.3781	0.429391	0.0464343	0.0460868	0.0813767	0.0797425	0.50915	0.50915	0.897492	0.876032	0.103979	0.300013	0	0.0675517	0.0670461	0.016738	0.0174872	0.103038	0.101513	0.466864	1.82695	0.0713844	0.118203	0.275926	0.127857	0.0116931	0.0373978	0.0630249	0.0439666	9.2068e+10	3.95332e+10	5.25349e+10	4.33074e+10	4.33074e+10	0.470385	0.466864	3.88043e+10	3.03146e+10	4.27512e+09	1.11422	1.19329	1.14151	1.22252	1999	2000	21
158	2008	22.1945	22.1831	22.1618	0.515842	0.0268122	0.0293499	0.055379	0.0571183	0.0260653	0.0260653	1.01151	1.03324	-0.00270423	0.0662334	0	0.018466	0.0202137	0.0228997	0.0230071	0.0654142	0.0443144	0.755154	1.18208	0.215196	0.215196	0.0273265	0.163806	0.00294799	0.0319391	0.299859	0.0956794	4.35471e+09	2.24634e+09	2.10837e+09	3.00414e+09	3.00414e+09	0.68986	0.755154	3.01226e+09	2.80517e+09	1.16759e+08	0.988617	1.0933	0.967833	1.07032	1998	2000	11
158	2009	22.1753	22.8803	22.8803	0.544523	0.0175501	0.0173811	0.0385313	0.0369845	0.0305465	0.0305465	0.494091	0.494091	-0.00850304	0.0503502	0	0.00579496	0.00573914	0.0304381	0.0314596	0.0634165	0.0639354	0.717781	1.08515	0.191881	0.191881	0.0314595	0.141454	0.00391392	0.0320446	0.281193	0.0432731	4.27162e+09	2.326e+09	1.94562e+09	3.09591e+09	3.09591e+09	0.724762	0.717781	3.12223e+09	2.94003e+09	7.49673e+07	2.02392	2.11562	2.02392	2.11562	1998	2000	12
158	2010	22.2798	22.6922	22.6922	0.50057	0.0115739	0.0121782	0.0231743	0.0254455	0.195387	0.195387	0.662026	0.662026	0.0177086	0.0845972	0	0.00906601	0.00953936	0.00657791	0.00750442	0.0456597	0.0523338	0.821137	1.02196	0.207113	0.208062	0.0258044	0.160424	0.00598019	0.0370757	0.312063	0.047866	4.74224e+09	2.37382e+09	2.36842e+09	3.70081e+09	3.70081e+09	0.780392	0.821137	3.63527e+09	3.38773e+09	5.48864e+07	1.51051	1.58645	1.51051	1.58645	1998	2000	13
158	2011	22.3893	22.4715	22.4715	0.456397	0.0108087	0.0114	0.0198834	0.0218087	0.271313	0.271313	0.921071	0.921071	-0.00642448	0.0543298	0	-0.0339689	-0.0358272	0.0239578	0.0251672	0.0836424	0.110101	0.937849	0.976625	0.117716	0.118025	0.0153206	0.189732	0.0108865	0.0277385	0.283067	0.028494	5.29111e+09	2.41485e+09	2.87626e+09	4.70488e+09	4.70488e+09	0.889205	0.937849	4.73511e+09	4.44927e+09	5.71899e+07	1.08569	1.11753	1.08569	1.11753	1998	2000	14
158	2012	22.4667	22.4683	22.4683	0.424647	0.00204663	0.00212578	0.00355717	0.00379542	0.0675108	0.0675108	0.998378	0.998378	-0.0253247	0.0509934	0	-0.0211956	-0.0220153	0.0221018	0.0232543	0.0599828	0.0613926	0.912522	1.18968	0.142127	0.142127	0.0109434	0.202133	0.0103242	0.034855	0.291629	0.0355683	5.71687e+09	2.42765e+09	3.28921e+09	5.02251e+09	5.02251e+09	0.878543	0.912522	5.14971e+09	4.7664e+09	1.17003e+07	1.00162	1.03856	1.00162	1.03856	1998	2000	15
158	2013	22.4765	22.5649	22.5649	0.423058	0.00303861	0.00305352	0.00526676	0.00529986	0.166228	0.166228	0.915384	0.915384	-0.0426549	0.0346833	0	-0.00954192	-0.00958873	0.0122178	0.0131253	0.0756494	0.0559363	1.01955	1.16186	0.0706105	0.0706105	0.0191524	0.260756	0.00461564	0.0481907	0.260003	0.034429	5.77324e+09	2.44242e+09	3.33082e+09	5857395314	5857395314	1.01458	1.01955	6.10724e+09	5.65424e+09	1.75426e+07	1.09244	1.13139	1.09244	1.13139	1998	2000	16
158	2014	22.4376	23.0232	23.0232	0.445472	0.00436937	0.00428447	0.00787945	0.00757038	0.121406	0.121406	0.556805	0.556805	-0.0497778	0.0119528	0	0.0215005	0.0210827	0.0220696	0.0221833	0.152434	0.124041	1.15986	0.92969	0.0495571	0.0495571	0.00742968	0.256299	0.0135977	0.0325909	0.209357	0.0349716	5.55316e+09	2.47378e+09	3.07938e+09	6.56852e+09	6.56852e+09	1.18284	1.15986	6.89549e+09	6.49001e+09	2.42638e+07	1.79596	1.86104	1.79596	1.86104	1998	2000	17
158	2015	23.1159	23.8367	24.1695	0.496505	0.0227312	0.0301572	0.0451468	0.0579193	0.355242	0.355242	0.486325	0.348655	0.0014194	0.0684114	0	-0.0446998	-0.0593026	0.0331214	0.0405668	0.18488	0.0704071	1.07935	1.16122	0.102348	0.102348	0.116079	0.18154	0.0162438	0.0331309	0.118979	0.0244092	1.09419e+10	5.43269e+09	5.50917e+09	8.90194e+09	8.90194e+09	0.813567	1.07935	8.8893e+09	8.29294e+09	2.48722e+08	2.05624	2.59796	2.86816	3.62379	1998	2000	18
158	2016	23.273	23.6633	23.8567	0.448589	0.0271001	0.0292255	0.0491469	0.055212	0.232802	0.232802	0.676861	0.557834	-0.00815662	0.0759954	0	0.0340964	0.0367705	0.042328	0.0515395	0.201815	0.119725	0.924307	1.31963	0.157775	0.157775	0.146143	0.151107	0.0169067	0.0267088	0.106188	0.0200497	1.28042e+10	5.74382e+09	7.06037e+09	1.09743e+10	1.09743e+10	0.857088	0.924307	1.10638e+10	1.01403e+10	3.46995e+08	1.47741	1.82329	1.79265	2.21233	1998	2000	19
158	2017	23.2719	23.5656	23.714	0.47013	0.0277607	0.0277445	0.0523916	0.0513172	0.0255273	0.0255273	0.74546	0.64266	-0.025015	0.0725557	0	0.0299305	0.029913	0.0443394	0.053598	0.0337438	0.104876	0.879482	1.30382	0.119008	0.119008	0.181643	0.148766	0.0158272	0.0300602	0.1258	0.0191757	1.27892e+10	6.01259e+09	6.77662e+09	1.12545e+10	1.12545e+10	0.879997	0.879482	1.1536e+10	1.04379e+10	3.55038e+08	1.34145	1.65061	1.55603	1.91464	1998	2000	20
158	2018	23.3725	23.5347	23.5374	0.430781	0.012935	0.013585	0.0227241	0.0246761	-0.14202	-0.14202	0.850217	0.847972	-0.00835977	0.0923723	0	0.0613537	0.0644372	0.0170672	0.0182775	0.107871	0.109034	0.717074	1.319	0.142624	0.142624	0.178156	0.155858	0.0125717	0.0303225	0.157533	0.0234943	1.41427e+10	6.09243e+09	8.05032e+09	9.65611e+09	9.65611e+09	0.682761	0.717074	9.73683e+09	8.76415e+09	1.82936e+08	1.17617	1.42395	1.17929	1.42772	1998	2000	21
159	2008	21.3465	21.5624	21.7614	0.543622	0.0804644	0.0950424	0.176311	0.195122	-0.0977857	-0.0977857	0.805814	0.660447	0.231646	0.504038	0	0.0485625	0.0573608	0.0591793	0.0540848	0.14489	0.137803	0.488047	1.83006	0.232424	0.232424	0.00240584	0.232287	0.0229528	0.0939554	0.214979	0.0523755	1.86497e+09	1.01384e+09	8.51132e+08	7.70584e+08	7.70584e+08	0.413188	0.488047	5.92081e+08	3.8218e+08	1.50064e+08	1.24098	1.37064	1.51413	1.67232	1999	2000	10
159	2009	21.5571	22.4553	22.4553	0.506318	0.0654408	0.0723049	0.132557	0.151587	-0.328418	-0.328418	0.407301	0.407301	0.252468	0.442544	0	-0.0558506	-0.0617088	0.110272	0.11333	0.21858	0.207527	0.248384	1.96357	0.155401	0.155401	0.00691625	0.288592	0.0040242	0.0954893	0.221747	0.0680346	2.30205e+09	1.16557e+09	1.13648e+09	5.1751e+08	5.1751e+08	0.224804	0.248384	3.86856e+08	2.88489e+08	1.50648e+08	2.45519	2.73479	2.45519	2.73479	1999	2000	11
159	2010	21.9003	22.8982	22.8982	0.532301	0.195571	0.234303	0.428205	0.489679	0.443323	0.443323	0.368622	0.368622	0.0564738	0.377671	0	0.0111135	0.013002	0.0528973	0.0601761	0.107237	0.132737	0.269328	2.02125	0.192756	0.192756	0.0164519	0.216099	0.277407	0.121075	0.0873008	0.0406627	3.24459e+09	1.7271e+09	1.51749e+09	7.46935e+08	7.46935e+08	0.230209	0.269328	7.04752e+08	4.64839e+08	6.49798e+08	2.7128	2.87824	2.7128	2.87824	1999	2000	12
159	2011	21.8792	22.3441	22.3441	0.637866	0.104777	0.103675	0.289333	0.249536	0.657166	0.657166	0.628201	0.628201	0.193801	0.338067	0	0.0124856	0.0123543	0.0390639	0.0429485	0.0936271	0.0738684	0.385508	2.39485	0.161397	0.253234	0.0474756	0.278091	0.0254007	0.055818	0.095991	0.0445842	3.17704e+09	2.02653e+09	1.15052e+09	1.23779e+09	1.23779e+09	0.389606	0.385508	9.97908e+08	8.19337e+08	3.32882e+08	1.59185	1.69761	1.59185	1.69761	1999	2000	13
301	2008	22.0618	22.3411	22.4261	0.646617	0.0437556	0.0479578	0.123819	0.150709	-0.729265	-0.729265	0.756313	0.694671	0.04091	0.194033	0	-0.0797705	-0.0874315	0.10444	0.105366	0.412456	0.38633	0.233573	1.69212	0.0552877	0.0586986	0.0110744	0.308473	0.000968841	0.0805926	0.113484	0.104328	3.81348e+09	2.46586e+09	1.34762e+09	8.12678e+08	8.12678e+08	0.213107	0.233573	7.79432e+08	6.54992e+08	1.66861e+08	1.3222	1.47622	1.43953	1.60721	1998	2000	11
301	2009	22.0777	23.018	23.018	0.640283	0.0233976	0.0235831	0.0650445	0.0661379	-0.0854661	-0.0854661	0.390515	0.390515	0.0924062	0.305037	0	0.0514714	0.0518796	0.0683913	0.0715627	0.434256	0.412944	0.193348	1.26131	0.110277	0.110277	0.0183438	0.151711	0.000589584	0.0936946	0.0956305	0.223537	3.87444e+09	2.48074e+09	1.3937e+09	7.43222e+08	7.43222e+08	0.191827	0.193348	6.74544e+08	5.16512e+08	9.06526e+07	2.56072	3.29793	2.56072	3.29793	1998	2000	12
301	2018	23.8083	23.9261	24.1544	0.592487	0.0387121	0.0644183	0.094996	0.173885	15.5826	15.5826	0.888884	0.707499	0.0561457	0.138039	0	0.0634654	0.105609	0.0546542	0.0454815	0.370908	0.693657	1.40312	1.03994	0.124252	0.124252	0.00865206	0.140932	0.001461	0.0116637	0.384662	0.0357966	2.18692e+10	1.29572e+10	8.912e+09	1.84402e+10	1.84402e+10	0.843203	1.40312	1.74049e+10	1.58947e+10	8.46604e+08	1.12501	1.20654	1.41343	1.51586	1998	2000	21
301	2019	24.2798	24.3268	24.4273	0.436616	0.0460062	0.056655	0.0816605	0.112525	0.349646	0.349646	0.954139	0.862839	0.0672567	0.121321	0	0.148824	0.183271	0.0426987	0.0459171	0.310236	0.583896	0.874613	0.78689	0.151574	0.171368	0.0072613	0.0815732	0.00307037	0.0116637	0.381094	0.0408427	3.50423e+10	1.53e+10	1.97422e+10	2.48878e+10	2.48878e+10	0.710222	0.874613	2.32139e+10	2.18684e+10	1.61216e+09	1.04806	1.11576	1.15896	1.23383	1998	2000	22
333	2014	25.5132	25.7827	25.7332	0.38017	0.0968171	0.107222	0.156199	0.175892	0.172184	0.171053	0.763738	0.63231	0.0887368	0.254104	0	0.206069	0.228215	0.0723795		0.0488392		1.30644	1.1004	0.0515685	0.0515685	0.0778281	0.124863	0.00981584	0.0529283	0.162287	0.0285302	120292088160	45731455240	74560632920	141904772310	141668175160	1.17967	1.30427	129312600290	105669686470	11646328660	1.30935	1.38249	1.5815	1.66984	2000	2013	15
333	2015	25.5819	25.8763	25.7332	0.434887	0.105747	0.109376	0.187125	0.184903	-0.0219965	-0.0227782	0.744953	0.605324	0.092403	0.258438	0	0.207729	0.214858	0.0595826	0.00944472	0.0863302	0.136392	1.11413	1.20492	0.0920661	0.0920661	0.0804996	0.0810989	0.00854799	0.0537539	0.145371	0.02633	128841935000	56031622000	72810313000	138783363000	138441226000	1.07716	1.11138	125959370000	102662818000	13624655000	1.34237	1.40548	1.65201	1.72968	2000	2013	16
333	2016	25.8626	26.3534	25.7332	0.404317	0.0929768	0.105943	0.156084	0.181867	0.148547	0.14882	0.612159	0.601623	0.100582	0.27306	0	0.156477	0.178298	0.0291235	0.0258418	0.123214	0.12792	1.06464	1.23731	0.100797	0.100797	0.0788655	0.0915992	0.00668305	0.0604913	0.123427	0.0402609	170600711000	68976696000	101624015000	159399255000	159044041000	0.934341	1.06227	143366617000	115615437000	15861912000	1.63356	1.76383	1.66217	1.79472	2000	2013	17
333	2017	26.2371	26.9767	25.7332	0.334232	0.0750128	0.0888983	0.112671	0.139511	0.516117	0.513495	0.477323	0.469134	0.0711071	0.250306	0	0.0985165	0.116753	0.0546407	0.0495802	0.0737178	0.043869	1.15435	1.32361	0.19457	0.19457	0.0706499	0.118675	0.0107114	0.0614021	0.0910927	0.0611311	248106858000	82925171000	165181687000	241667971000	240712301000	0.974048	1.14979	224483667000	180460552000	18611190000	2.09502	2.54753	2.13158	2.592	2000	2013	18
333	2018	26.2981	26.7447	25.7332	0.350603	0.0821021	0.0846037	0.126428	0.128707	0.0833857	0.0787352	0.63981	0.634638	0.0923738	0.275356	0	0.105654	0.108873	0.031605	0.0380125	0.0298769	0.0685229	1.02312	1.31582	0.105757	0.105757	0.0735309	0.112419	0.0112679	0.0368615	0.0850858	0.0613826	263701148000	92454517000	171246631000	261819635000	259664820000	0.992865	1.0147	237634370000	188164557000	21650419000	1.56297	1.88704	1.5757	1.90242	2000	2013	19
333	2019	26.4335	27.1093	25.7332	0.356	0.0837115	0.0893728	0.129987	0.138238	0.0670724	0.0714429	0.508781	0.502779	0.100446	0.288632	0	0.127802	0.136445	0.0152702	0.0142012	0.0349046	0.088316	0.98781	1.42472	0.234859	0.23846	0.0618098	0.107444	0.00898468	0.0342588	0.071748	0.0512797	301955419000	107496097000	194459322000	279380506000	278216017000	0.925238	0.983692	251317888000	197913928000	25277144000	1.96548	2.29799	1.98894	2.32542	2000	2013	20
338	2008	24.0998	24.141	24.2173	0.386995	0.0824054	0.0933179	0.134429	0.155821	0.132149	0.132149	0.959638	0.889072	0.0800177	0.202209	0	0.0640602	0.0725433	0.0273286		0.12239		1.28178	1.1929	0.200355	0.200355	0.100257	0.1999	0.0133753	0.0490226	0.206161	0.0197105	2.92677e+10	1.13265e+10	1.79413e+10	3.31278e+10	3.31278e+10	1.13189	1.28178	3.0477e+10	2.6429e+10	2.41182e+09	1.04206	1.08333	1.12477	1.16931	2002	2007	7
338	2009	24.3128	24.616	25.031	0.432416	0.108993	0.120561	0.192029	0.205076	0.0723682	0.0723682	0.738452	0.487645	0.126331	0.243706	0	0.0673501	0.0744983	0.0214273	0.00138239	0.162178	0.139162	1.08497	1.4216	0.181629	0.181629	0.0916889	0.160324	0.0136373	0.0489785	0.193712	0.0251544	3.62182e+10	1.56613e+10	2.05568e+10	3.55252e+10	3.55252e+10	0.980867	1.08497	3.10372e+10	2.68675e+10	3.94751e+09	1.35418	1.41062	2.05067	2.13614	2002	2007	8
338	2010	24.6776	25.0884	25.4772	0.448048	0.153358	0.18102	0.277846	0.324201	0.781259	0.781259	0.663113	0.449488	0.144915	0.246138	0	0.166846	0.196942	0.0584169	0.0712639	0.11789	0.174044	1.43202	1.48621	0.21393	0.214001	0.0877592	0.168585	0.00424088	0.0408388	0.150323	0.0176105	5.21599e+10	2.33701e+10	2.87897e+10	6.32796e+10	6.32796e+10	1.21319	1.43202	5.41094e+10	4.77041e+10	7.9991e+09	1.50804	1.55136	2.22476	2.28867	2002	2007	9
338	2011	24.843	24.9905	25.1674	0.469623	0.10269	0.111165	0.193617	0.205757	-0.0515222	-0.0515222	0.862871	0.723002	0.116831	0.22014	0	0.0967215	0.104704	0.0511201	0.0637868	0.13579	0.209329	1.05571	1.45202	0.26993	0.26993	0.0769769	0.168294	0.00391012	0.0503551	0.156847	0.0187749	6.15445e+10	2.89028e+10	3.26418e+10	6.00193e+10	6.00193e+10	0.975217	1.05571	5.30071e+10	4.68066e+10	6.32e+09	1.15892	1.19171	1.38312	1.42226	2002	2007	10
338	2012	24.9178	25.0312	25.1721	0.473448	0.0487673	0.0505888	0.0926163	0.0957409	-0.197501	-0.197501	0.89277	0.775462	0.0719886	0.194961	0	0.0415584	0.0431106	0.0627925	0.0774226	0.243487	0.339992	0.753379	1.63687	0.252215	0.254281	0.0628544	0.113237	0.00669637	0.067116	0.1738	0.0325731	6.63204e+10	3.13992e+10	3.49211e+10	4.81654e+10	4.81654e+10	0.726254	0.753379	4.4698e+10	3.8775e+10	3.23427e+09	1.12011	1.18446	1.28955	1.36364	2002	2007	11
338	2013	25.0866	25.109	25.1322	0.437169	0.0486188	0.0527144	0.0863826	0.0965078	0.210656	0.210656	0.977865	0.95547	0.0736485	0.206201	0	0.0734625	0.079651	0.0276942	0.0309749	0.139255	0.161684	0.805176	1.64003	0.249359	0.25001	0.0565516	0.109183	0.00487096	0.0661326	0.167459	0.0289529	7.85218e+10	3.43273e+10	4.41945e+10	5.83117e+10	5.83117e+10	0.742618	0.805176	5.40171e+10	4.62878e+10	3.81764e+09	1.02264	1.07327	1.04661	1.09842	2002	2007	12
338	2014	25.5142	25.572	25.622	0.339289	0.0480393	0.0581551	0.0727085	0.0934854	0.365715	0.365715	0.943788	0.897801	0.06318	0.214591	0	0.0927794	0.112316	0.025867	0.0346209	0.0429687	0.0286853	0.800641	1.3394	0.202924	0.20348	0.080225	0.104763	0.00723885	0.0804306	0.184528	0.1056	1.20412e+11	4.08544e+10	7.95573e+10	7.96372e+10	7.96372e+10	0.661374	0.800641	7.46057e+10	6.25478e+10	5.7845e+09	1.05956	1.28419	1.11383	1.34997	2002	2007	13
338	2015	25.4671	25.4529	25.4397	0.363239	0.0188266	0.0183834	0.0295662	0.028325	-0.0743026	-0.0743026	1.01432	1.02773	0.0337293	0.230057	0	0.0589684	0.0575804	0.0169627	0.0275383	0.0534794	0.101792	0.626643	1.44854	0.214161	0.21449	0.0781436	0.103084	0.00562159	0.0973119	0.206016	0.111953	1.14873e+11	4.17265e+10	7.31469e+10	7.37199e+10	7.37199e+10	0.641749	0.626643	7.12334e+10	5.67601e+10	2.16267e+09	0.985881	1.2019	0.973015	1.18622	2002	2007	14
338	2016	25.8231	25.8074	25.7332	0.271733	0.0219296	0.0257922	0.0301121	0.0373489	0.264021	0.264021	1.01584	1.02973	0.0445695	0.226258	0	0.0503104	0.0591717	0.0224416	0.0311525	0.049105	0.0908507	0.668308	1.29545	0.165393	0.166182	0.0691271	0.0981193	0.00500637	0.0821141	0.157336	0.154661	1.63991e+11	4.45617e+10	1.19429e+11	9.31835e+10	9.31835e+10	0.568224	0.668308	8.90304e+10	7.21e+10	3.59625e+09	0.984405	1.3966	0.971124	1.37776	2002	2007	15
338	2017	25.9684	25.9974	25.7332	0.297171	0.0483994	0.0519096	0.0688637	0.0726389	0.626569	0.626569	0.971414	0.948285	0.0652074	0.218393	0	0.0857334	0.0919514	0.0184667	0.0194011	0.118032	0.122877	0.857223	1.27865	0.180459	0.182484	0.0715707	0.104677	0.00452245	0.0633478	0.142732	0.125713	1.89638e+11	5.6355e+10	1.33283e+11	1.51569e+11	1.51569e+11	0.799256	0.857223	1.41686e+11	1.18468e+11	9.17837e+09	1.02943	1.36312	1.05454	1.39636	2002	2007	16
338	2018	26.0476	26.0458	25.7332	0.303295	0.0566345	0.0588772	0.0812891	0.0841529	0.0507124	0.0507124	1.00179	1.00333	0.0799227	0.223348	0	0.108447	0.112742	0.029299	0.0270076	0.12716	0.0977792	0.806533	1.21992	0.186139	0.206186	0.0640861	0.100714	0.00529602	0.0393047	0.143485	0.113503	2.05276e+11	6.22593e+10	1.43017e+11	1.59256e+11	1.59256e+11	0.775812	0.806533	1.46528e+11	1.23686e+11	1.16257e+10	0.998213	1.28923	0.996685	1.28726	2002	2007	17
338	2019	26.1906	26.3102	25.7332	0.294617	0.0502762	0.0538647	0.0712751	0.0768011	0.0948478	0.0948478	0.887311	0.80817	0.0788085	0.217983	0	0.10064	0.107823	0.0115403	0.0108653	0.0318592	0.0355216	0.78877	1.19181	0.206128	0.224922	0.0603182	0.104368	0.002878	0.0395742	0.111128	0.0989546	2.36832e+11	6.97747e+10	1.67057e+11	1.74361e+11	1.74361e+11	0.736223	0.78877	1.6062e+11	1.36353e+11	1.1907e+10	1.127	1.40795	1.23736	1.54582	2002	2007	18
400	2008	22.2793	22.6047	22.7182	0.49771	0.0216947	0.0218947	0.0431915	0.0437031	0.0597845	0.0597845	0.722265	0.644789	0.0387084	0.303537	0	0.0581964	0.0587329	0.0167941	0.0160034	0.0605992	0.0454992	0.553862	1.6335	0.199006	0.199006	0.301916	0.24929	0.0209314	0.0957776	0.160414	0.00680345	4.7401e+09	2.35919e+09	2.38091e+09	2.60138e+09	2.60138e+09	0.548802	0.553862	2.50068e+09	1.81176e+09	1.02835e+08	1.38453	1.39402	1.55089	1.56152	1993	1997	16
400	2009	22.2504	22.9043	23.093	0.550427	0.0500578	0.0493343	0.111345	0.103575	0.168459	0.168459	0.519999	0.430583	0.0705083	0.32399	0	0.0428423	0.0422231	0.00767752	0.00825927	0.0711931	0.0636851	0.650521	1.80139	0.128972	0.128972	0.378181	0.221056	0.0254515	0.103337	0.181717	0.00945015	4.60504e+09	2.53474e+09	2.0703e+09	3.03961e+09	3.03961e+09	0.660061	0.650521	2.82529e+09	2.0548e+09	2.30518e+08	1.92308	1.94143	2.32243	2.34459	1993	1997	17
400	2010	22.4733	23.2583	23.4696	0.479231	0.0429585	0.0477263	0.0824905	0.0975754	0.26843	0.26843	0.456116	0.369235	0.0495688	0.287535	0	0.0297669	0.0330706	0.0142299	0.0130057	0.0672763	0.0952325	0.744319	1.82929	0.174156	0.174156	0.380856	0.183364	0.0325367	0.100807	0.141655	0.0112489	5.75483e+09	2.75789e+09	2.99694e+09	3.85553e+09	3.85553e+09	0.669963	0.744319	3.66441e+09	2.74693e+09	2.47219e+08	2.19242	2.21737	2.7083	2.73912	1993	1997	18
400	2011	22.6794	23.0381	23.159	0.419508	0.0430146	0.0474306	0.0741003	0.0856617	0.131442	0.131442	0.698561	0.618982	0.0686779	0.327181	0	0.0668262	0.0736867	0.0187953	0.0213049	0.0282292	0.0479409	0.680205	1.81486	0.165642	0.165642	0.376583	0.200338	0.0276182	0.126974	0.118785	0.0106564	7.07161e+09	2.9666e+09	4.10501e+09	4.36231e+09	4.36231e+09	0.616876	0.680205	4.06271e+09	2.93504e+09	3.04183e+08	1.43151	1.44693	1.61556	1.63296	1993	1997	19
400	2012	22.6585	23.1417	23.293	0.460228	0.0822367	0.0813786	0.152354	0.14523	0.515668	0.515668	0.616826	0.530182	0.0794767	0.267618	0	0.0718601	0.0711103	0.0229876	0.0227425	0.181665	0.137993	0.944734	1.87785	0.0778784	0.0778784	0.485594	0.212959	0.01402	0.0984101	0.150539	0.00655314	6.92557e+09	3.18734e+09	3.73823e+09	6.61181e+09	6.61181e+09	0.954695	0.944734	6.08632e+09	4.84237e+09	5.69536e+08	1.6212	1.6319	1.88615	1.89859	1993	1997	20
400	2013	22.8384	23.5875	23.7071	0.460381	0.0928936	0.101229	0.172146	0.187569	0.0820985	0.0820985	0.472826	0.419527	0.104312	0.268125	0	0.0979266	0.106713	0.0166935	0.0198536	0.174686	0.151484	0.940378	1.87688	0.141302	0.141302	0.444726	0.216455	0.0139964	0.0806583	0.12098	0.00475556	8.29092e+09	3.81698e+09	4.47394e+09	7.15463e+09	7.15463e+09	0.862947	0.940378	6.40831e+09	5.23629e+09	7.70173e+08	2.11494	2.12505	2.38364	2.39503	1993	1997	21
400	2014	23.1021	23.6774	23.9432	0.577655	0.119463	0.135121	0.282856	0.285489	0.168362	0.168362	0.562522	0.431221	0.158132	0.343777	0	-0.0193018	-0.0218317	0.0615528	0.0663697	0.0900731	0.0384401	0.876083	2.45626	0.076648	0.076648	0.580197	0.17202	0.0152073	0.0939754	0.0953599	0.00712997	1.07922e+10	6.23416e+09	4.55803e+09	8.35919e+09	8.35919e+09	0.774559	0.876083	7.03734e+09	5.48549e+09	1.28927e+09	1.77771	1.79047	2.319	2.33565	1993	1997	22
400	2015	23.248	23.8047	23.9504	0.550288	0.0645343	0.0692334	0.143501	0.15842	-0.121171	-0.121171	0.573069	0.495382	0.107313	0.27962	0	0.0403054	0.0432403	0.058617	0.0642742	0.1402	0.163177	0.631138	2.21946	0.0739694	0.0739694	0.604001	0.144969	0.012077	0.0768254	0.0794263	0.0083359	1.24873e+10	6.87164e+09	5.6157e+09	7.3463e+09	7.3463e+09	0.5883	0.631138	6.55794e+09	5.29213e+09	8.05861e+08	1.74499	1.75966	2.01865	2.03561	1993	1997	23
400	2016	23.3836	23.8217	23.9442	0.527979	0.0657644	0.0702165	0.139325	0.152108	0.307734	0.307734	0.645235	0.570859	0.100315	0.232697	0	0.0871988	0.093102	0.0533766	0.0576343	0.0932961	0.124258	0.717258	2.0417	0.12613	0.12613	0.545214	0.134582	0.00945635	0.0641211	0.0722318	0.0155914	1.43008e+10	7.55054e+09	6.7503e+09	9.60701e+09	9.60701e+09	0.67178	0.717257	8.64329e+09	7.37149e+09	9.40486e+08	1.54982	1.57437	1.75175	1.77949	1993	1997	24
400	2017	23.4517	23.7429	23.7429	0.530727	0.044536	0.046052	0.0949042	0.0978578	0.0753316	0.0753316	0.747384	0.747357	0.068684	0.206222	0	-0.0022825	-0.00236019	0.0447579	0.0477469	0.0491	0.0451638	0.697796	1.83447	0.087643	0.087643	0.595969	0.114269	0.00751986	0.0671274	0.0782584	0.0256598	1.53087e+10	8.12475e+09	7.18397e+09	1.03307e+10	1.03307e+10	0.674826	0.697796	9.62117e+09	8.2003e+09	6.81789e+08	1.338	1.37324	1.33805	1.37329	1993	1997	25
400	2018	23.4027	23.4438	23.4438	0.573031	0.0187769	0.0183171	0.0439773	0.0408283	-0.204648	-0.204648	0.959776	0.95977	0.02867	0.174145	0	0.0317791	0.0310009	0.0451635	0.0484468	0.0633151	0.0915437	0.549867	1.97578	0.0668738	0.0668738	0.578156	0.118218	0.00950652	0.0497438	0.0840533	0.033759	1.45769e+10	8.35302e+09	6.22388e+09	8.21656e+09	8.21656e+09	0.56367	0.549867	7.98099e+09	6.78569e+09	2.7371e+08	1.04191	1.07831	1.04192	1.07832	1993	1997	26
400	2019	23.4373	23.5724	23.5724	0.57502	0.0327682	0.0333345	0.0771053	0.0782579	0.236051	0.236051	0.873629	0.873623	0.0533875	0.180408	0	0.00503863	0.00512571	0.0179297	0.0175049	0.0636698	0.0818845	0.684683	2.15195	0.0832876	0.0832876	0.53608	0.129369	0.00913383	0.042753	0.0864789	0.0414161	1.50896e+10	8.67683e+09	6.4128e+09	1.01561e+10	1.01561e+10	0.67305	0.684683	9.61387e+09	8.32385e+09	4.9446e+08	1.14465	1.19411	1.14466	1.19412	1993	1997	27
401	2008	23.2678	23.4565	23.6374	0.495426	0.0409716	0.0480413	0.0812003	0.083777	0.183483	0.183483	0.827983	0.690976	0.0576172	0.286157	0	0.0493993	0.0579233	0.0410512	0.03627	0.0429672	0.0385351	0.420597	1.29878	0.16186	0.16186	0.0100389	0.0637214	0.0119886	0.115165	0.342036	0.0301861	1.27368e+10	6.31016e+09	6.42668e+09	4.56873e+09	4.56873e+09	0.358702	0.420597	4.3055e+09	3.26136e+09	5.21848e+08	1.20775	1.24719	1.44723	1.49448	1994	1996	15
401	2009	23.7968	24.3422	24.3425	0.356809	0.04924	0.0619685	0.0765559	0.104712	0.518523	0.518523	0.579611	0.579389	0.107271	0.317074	0	0.0911378	0.114697	0.0209457	0.0288594	0.0551147	0.0480836	0.403895	0.970584	0.140872	0.140872	0.0172063	0.0410704	0.0211643	0.122195	0.422267	0.0341492	2.16173e+10	7.71326e+09	1.39041e+10	6.93773e+09	6.93773e+09	0.320934	0.403895	6.19351e+09	4.73796e+09	1.06444e+09	1.72529	1.78807	1.72596	1.78875	1994	1996	16
401	2010	24.1328	24.6275	24.6277	0.307089	0.0518473	0.0604785	0.0748253	0.0899725	0.594772	0.594772	0.609784	0.609681	0.127062	0.31685	0	0.0561596	0.0655087	0.0224026	0.0308226	0.0240911	0.0117702	0.426612	0.862248	0.107627	0.107627	0.0190021	0.0477772	0.00400186	0.0959846	0.445896	0.0374342	3.02523e+10	9.29016e+09	2.09621e+10	1.10641e+10	1.10641e+10	0.365727	0.426612	9.65827e+09	7.55843e+09	1.5685e+09	1.63993	1.70509	1.6402	1.70538	1994	1996	17
401	2011	24.3628	24.5328	24.5329	0.345588	0.04154	0.0462959	0.0634767	0.0689484	0.42155	0.42155	0.843665	0.843608	0.103017	0.307101	0	0.0371482	0.0414013	0.0273855	0.037356	0.0460798	0.02842	0.460376	0.645423	0.0857487	0.0857487	0.016171	0.0643441	0.00229529	0.107143	0.484964	0.0481307	3.80752e+10	1.31583e+10	2.49169e+10	1.57282e+10	1.57282e+10	0.413081	0.460376	1.41079e+10	1.0898e+10	1.58164e+09	1.1853	1.25192	1.18538	1.252	1994	1996	18
401	2012	24.4491	24.5564	24.5677	0.322044	0.00332455	0.00346779	0.00490378	0.00520149	-0.0708809	-0.0708809	0.898184	0.888096	-0.027311	0.236565	0	0.0230358	0.0240284	0.0166221	0.0208311	0.0320096	0.0471374	0.367265	0.735718	0.080101	0.0814956	0.0226371	0.0519236	0.0120526	0.130712	0.580536	0.0505928	4.1504e+10	1.33661e+10	2.81379e+10	1.46133e+10	1.46133e+10	0.352094	0.367265	15012445163	1.11563e+10	1.37982e+08	1.11336	1.17969	1.126	1.19309	1994	1996	19
401	2013	24.4867	24.4337	24.4276	0.322544	0.00461138	0.00469806	0.00680692	0.00693235	0.0750954	0.0750954	1.05443	1.06087	-0.0160725	0.254801	0	0.0281982	0.0287283	0.00714037	0.00898623	0.0322196	0.0525991	0.37142	0.687723	0.0608533	0.062763	0.0270034	0.0471504	0.00949211	0.125784	0.607138	0.0589046	4.30942e+10	1.38998e+10	2.91944e+10	1.57107e+10	1.57107e+10	0.364567	0.37142	1.59632e+10	1.17076e+10	1.98724e+08	0.948378	1.01494	0.942619	1.00877	1994	1996	20
401	2014	24.5087	24.5905	24.5992	0.305013	-0.00629861	-0.00636799	-0.00906291	-0.00927849	-0.00292788	-0.00292788	0.921437	0.913434	-0.0593144	0.209618	1	0.0511522	0.0517157	0.014967	0.0148161	0.00643561	0.00605294	0.359495	0.526451	0.0694953	0.0730553	0.0382392	0.0476086	0.00893841	0.138014	0.578374	0.0645741	4.40543e+10	1.34371e+10	3.06172e+10	1.56647e+10	1.56647e+10	0.355578	0.359495	1.65939e+10	1.23811e+10	-2.77481e+08	1.08526	1.16833	1.09477	1.17857	1994	1996	21
401	2015	24.4437	24.5218	24.5218	0.274533	-0.0520901	-0.0503974	-0.0718021	-0.0710091	-0.290875	-0.290875	0.924859	0.924838	-0.250456	0.153239	1	0.0222205	0.0214984	0.0152734	0.0157786	0.0527224	0.0609801	0.260343	0.425869	0.0483533	0.0664013	0.0378389	0.0370597	0.0155419	0.207066	0.596001	0.0697342	4.12812e+10	1.1333e+10	2.99482e+10	1.11082e+10	1.11082e+10	0.269087	0.260343	1.38904e+10	9.40603e+09	-2.15034e+09	1.08125	1.16599	1.08127	1.16602	1994	1996	22
401	2016	24.4485	24.5594	24.5594	0.269235	-0.000570235	-0.000571605	-0.000780326	-0.000785039	0.11045	0.11045	0.895001	0.894975	-0.0703777	0.241735	1	0.0648816	0.0650374	0.0217773	0.0223092	0.0440993	0.0500444	0.29809	0.515765	0.0768696	0.0905183	0.0333986	0.0373407	0.0442596	0.135721	0.562319	0.0695253	4.148e+10	1.11679e+10	3.03122e+10	1.23352e+10	1.23352e+10	0.297376	0.29809	1.32033e+10	9.35331e+09	-2.36534e+07	1.11732	1.20317	1.11735	1.20321	1994	1996	23
401	2018	24.8503	24.7278	24.7278	0.384406	0.0412887	0.0496881	0.0670713	0.0753679	1.0176	1.0176	1.1303	1.13033	0.092701	0.306358	0	0.105343	0.126773	0.0230847	0.0355106	0.101144	0.156952	0.598841	0.801637	0.150769	0.151079	0.0360076	0.0325962	0.0130705	0.115155	0.451912	0.0648521	6.19933e+10	2.38306e+10	3.81627e+10	3.08486e+10	3.08486e+10	0.497611	0.598841	2.79889e+10	2.13979e+10	2.55962e+09	0.905422	0.950876	0.884693	0.950848	1994	1996	25
401	2019	24.8298	24.7273	24.7273	0.474828	0.0807565	0.0799275	0.153772	0.140016	0.118594	0.118594	1.10791	1.10793	0.162096	0.370692	0	0.135331	0.133941	0.0348459	0.037617	0.0990366	0.122607	0.562339	0.776785	0.0984473	0.0984473	0.0333579	0.0472943	0.0116127	0.12045	0.537034	0.0857546	6.07335e+10	2.8838e+10	3.18955e+10	3.4507e+10	3.4507e+10	0.568171	0.562339	2.89136e+10	2.17156e+10	4.90462e+09	0.905422	0.992827	0.902581	0.992803	1994	1996	26
403	2019	20.9636	22.9468	22.9505	0.630369	0.124121	0.12192	0.335797	0.270243	0.064911	0.064911	0.137626	0.137115	0.196707	0.523389	0	0.150076	0.147415	0.0900038	0.089055	0.102328	0.0922474	0.707289	1.77005	0.087244	0.087244	0.16103	0.318214	0.0128383	0.122212	0.298527	0.042637	1.27164e+09	8.01604e+08	4.70038e+08	9.15657e+08	9.15657e+08	0.720058	0.70729	7.3554e+08	436412432	1.57838e+08	7.26607	7.58967	7.29316	7.61797	1993	1996	27
404	2008	21.455	21.5648	21.6321	0.326271	0.0351946	0.0325997	0.0522384	0.0458198	0.156598	0.156598	0.896056	0.837749	0.0226471	0.123365	0	0.0353214	0.0327172	0.0554721	0.0622658	0.323804	0.23794	1.37217	1.02816	0.175322	0.175409	0.173415	0.156799	0.0142133	0.0539203	0.271901	0.0207581	2.07879e+09	6.78247e+08	1.40054e+09	3.07951e+09	3.07951e+09	1.4814	1.37217	3.00976e+09	2.6996e+09	7.31619e+07	1.116	1.14486	1.19368	1.22454	1994	1996	15
404	2009	21.7149	22.1172	22.2495	0.311862	0.0635677	0.0717792	0.0923764	0.105269	0.057226	0.057226	0.668733	0.585874	0.0591958	0.178992	0	0.0374845	0.0423267	0.0631714	0.0688295	0.194576	0.105406	1.36386	1.08578	0.133256	0.135566	0.183197	0.239332	0.00772999	0.0754359	0.195054	0.0161884	2.69552e+09	8.4063e+08	1.85489e+09	3.25573e+09	3.25573e+09	1.20783	1.36386	3.06301e+09	2.67298e+09	1.71348e+08	1.49537	1.52529	1.70685	1.741	1994	1996	16
404	2010	22.002	22.34	22.4555	0.247576	0.0214689	0.0245305	0.028533	0.0338415	0.41812	0.41812	0.713212	0.635414	0.0178172	0.114648	0	0.0367072	0.0419418	0.00109574	0.00544035	0.141004	0.0582155	1.46859	0.928451	0.0748101	0.074871	0.163175	0.210377	0.0128595	0.0609411	0.218308	0.0422137	3.59217e+09	8.89334e+08	2.70284e+09	4.61702e+09	4.61702e+09	1.2853	1.46859	4.53476e+09	4.08769e+09	7.712e+07	1.40211	1.46785	1.57378	1.64757	1994	1996	17
404	2011	22.1623	22.2429	22.2754	0.223574	0.0170761	0.0184416	0.0219932	0.0240946	0.162645	0.162645	0.92258	0.893062	0.00505734	0.095178	0	0.0374417	0.0404358	0.000436951	0.000999337	0.0416426	0.0575574	1.37485	0.955315	0.116579	0.116579	0.175782	0.166647	0.00410842	0.0535602	0.184837	0.0264037	4.21661e+09	9.42724e+08	3.27389e+09	5.36795e+09	5.36795e+09	1.27305	1.37485	5340805148	4.85704e+09	72003372	1.08392	1.11582	1.11974	1.1527	1994	1996	18
404	2012	22.277	22.3858	22.4288	0.236204	0.0366212	0.0387193	0.0479463	0.0503012	0.0434951	0.0434951	0.896952	0.859155	0.0327621	0.139887	0	0.0591013	0.0624873	0.0127225	0.0123197	0.0550287	0.108457	1.25231	0.980091	0.117218	0.117218	0.182038	0.231752	0.00186936	0.0649932	0.176268	0.0323374	4.72912e+09	1.11704e+09	3.61208e+09	5.60143e+09	5.60143e+09	1.18445	1.25231	5.41792e+09	4.81786e+09	1.73186e+08	1.11489	1.15447	1.16393	1.20527	1994	1996	19
404	2013	22.5741	22.6575	22.7138	0.390776	0.0398532	0.045731	0.0654163	0.0677385	0.197908	0.197908	0.920011	0.869634	0.0362365	0.156626	0	0.00150007	0.0017213	0.0290942	0.0307614	0.110119	0.0857766	1.2096	1.25646	0.17638	0.17638	0.144994	0.191602	0.0065065	0.0802825	0.145463	0.0240588	6.36542e+09	2.48745e+09	3.87797e+09	6.71e+09	6.71e+09	1.05413	1.2096	6.46685e+09	5.65904e+09	2.53682e+08	1.08694	1.1154	1.14991	1.18001	1994	1996	20
404	2014	22.611	22.8295	22.8549	0.408427	0.0438438	0.0446522	0.074114	0.074391	0.043652	0.043652	0.80374	0.783565	0.0429054	0.166238	0	0.122724	0.124987	0.060637	0.0616347	0.0735209	0.0898094	1.07987	1.27749	0.179026	0.179582	0.181829	0.140616	0.00258198	0.0815826	0.177803	0.0229381	6.60454e+09	2.69747e+09	3.90707e+09	7.00291e+09	7.00291e+09	1.06032	1.07987	6.70244e+09	5.83875e+09	2.89568e+08	1.24418	1.27522	1.27622	1.30805	1994	1996	21
404	2015	22.665	22.9177	22.9466	0.425304	0.0475741	0.0488567	0.0827813	0.0838155	-0.0209554	-0.0209554	0.776628	0.754513	0.0489849	0.152193	0	0.104088	0.106894	0.0652774	0.066562	0.0426224	0.101238	1.01011	1.33128	0.134725	0.134725	0.195798	0.107345	0.00206928	0.0804891	0.191124	0.0234164	6.9705e+09	2.96458e+09	4.00592e+09	6.85616e+09	6.85616e+09	0.983596	1.01011	6.52031e+09	5.8127e+09	3.31616e+08	1.28762	1.32028	1.32536	1.35898	1994	1996	22
404	2016	22.8154	23.069	23.0697	0.401125	0.0488449	0.0525132	0.0815612	0.0893547	0.0158882	0.0158882	0.776003	0.775461	0.0544912	0.137183	0	0.0241237	0.0259354	0.0523826	0.0527459	0.10127	0.0779824	0.924181	1.32221	0.248494	0.248495	0.149977	0.106773	0.00359854	0.0700917	0.167594	0.0193588	8.10249e+09	3.25012e+09	4.85238e+09	6.96509e+09	6.96509e+09	0.859623	0.924181	6.58555e+09	6.00959e+09	3.95766e+08	1.28866	1.31562	1.28956	1.31654	1994	1996	23
404	2017	23.0237	23.0642	23.0644	0.397132	0.0212561	0.0234613	0.0352584	0.039032	0.164969	0.164969	0.960247	0.960056	0.0235597	0.118066	0	-0.0162581	-0.0179447	0.0612483	0.0633304	0.0880966	0.0588292	0.897544	1.29524	0.18072	0.18072	0.112914	0.138187	0.00454708	0.0652383	0.138801	0.0184896	9.9782e+09	3.96266e+09	6.01553e+09	8.11411e+09	8.11411e+09	0.813184	0.897544	7.92294e+09	7.15611e+09	2.12098e+08	1.0414	1.07421	1.04161	1.07442	1994	1996	24
404	2018	23.0352	22.8714	22.8711	0.417537	0.0162261	0.0163197	0.0278578	0.0275388	0.0981873	0.0981873	1.17798	1.17839	0.0117735	0.120202	0	0.0170742	0.0171726	0.0215693	0.0232217	0.0354449	0.0188006	0.887879	1.36063	0.275476	0.276026	0.142235	0.117162	0.00360144	0.0358113	0.155907	0.0304379	1.00939e+10	4.21459e+09	5.87935e+09	8.91081e+09	8.91081e+09	0.882789	0.887879	8.8059e+09	7.83972e+09	1.63786e+08	0.905422	0.889822	0.848618	0.889512	1994	1996	25
404	2019	23.0504	22.8911	22.8907	0.415826	0.00975895	0.00983307	0.0167056	0.0168569	0.076132	0.076132	1.17272	1.17312	0.0134696	0.106596	0	0.0763481	0.076928	0.0469048	0.0479666	0.0614354	0.0293091	0.942782	1.42937	0.282454	0.345879	0.146619	0.120979	0.00245672	0.0366955	0.150552	0.0290846	1.02484e+10	4.26157e+09	5.98687e+09	9.58921e+09	9.58921e+09	0.935675	0.942782	9.46005e+09	8.56704e+09	1.00014e+08	0.905422	0.890114	0.852428	0.88981	1994	1996	26
407	2008	21.464	21.8418	21.8657	0.449483	0.142872	0.135819	0.259523	0.220144	0.444543	0.444543	0.685333	0.669139	-0.0142871	0.105619	0	0.0284899	0.0270835	0.00940358	0.00815836	0.170499	0.105558	0.815539	1.03384	0.131507	0.131507	0.0533102	0.168936	0.0933035	0.0355741	0.399342	0.0158369	2.09738e+09	9.42737e+08	1.15464e+09	1.79932e+09	1.79932e+09	0.857889	0.815539	1.82503e+09	1.60928e+09	2.99656e+08	1.45914	1.48769	1.49446	1.5237	1994	1996	15
407	2009	21.6025	22.4469	22.4507	0.47432	0.0993651	0.106238	0.189022	0.197748	-0.188613	-0.188613	0.429836	0.428187	-0.0477837	0.105533	0	-0.0353616	-0.0378075	0.0340653	0.0355176	0.168519	0.106789	0.647933	1.07276	0.169774	0.169774	0.10291	0.150053	0.0134828	0.059947	0.32884	0.0159162	2.40909e+09	1.14268e+09	1.26641e+09	1.45995e+09	1.45995e+09	0.606015	0.647933	1.52971e+09	1.30587e+09	2.39379e+08	2.32647	2.37113	2.33543	2.38026	1994	1996	16
407	2010	21.8594	22.4622	22.4653	0.4675	0.107701	0.12146	0.202256	0.229375	0.474382	0.474382	0.547268	0.545604	-0.0599	0.0713001	0	0.000888313	0.00100179	0.0320232	0.0326528	0.12813	0.0881975	0.779356	0.835385	0.127229	0.133641	0.0797184	0.162198	0.00318664	0.0499122	0.249269	0.0529386	3.11475e+09	1456145057	1.6586e+09	2.15252e+09	2.15252e+09	0.691073	0.779355	2.28145e+09	1.99904e+09	3.35462e+08	1.82726	1.9294	1.83283	1.93528	1994	1996	17
407	2011	21.8656	22.1594	22.1611	0.447553	0.00198665	0.00199276	0.0035961	0.00367327	0.0632823	0.0632823	0.745433	0.744158	-0.0282911	0.0896269	0	0.0385027	0.0386211	0.0369342	0.0382158	0.063536	0.0666113	0.732547	0.824444	0.15071	0.153909	0.084428	0.139166	0.0082271	0.0323995	0.240675	0.0505214	3.13395e+09	1.40261e+09	1.73134e+09	2.28873e+09	2.28873e+09	0.730302	0.732547	2.35348e+09	2.0836e+09	6.22609e+06	1.3415	1.41288	1.3438	1.4153	1994	1996	18
407	2012	21.8786	22.5262	22.5294	0.414183	-0.0438892	-0.0441761	-0.0749197	-0.0776053	-0.0445983	-0.0445983	0.523343	0.521672	-0.0765109	0.0879475	1	0.0143774	0.0144714	0.0190562	0.0190606	0.0233742	0.043146	0.69317	0.904426	0.213522	0.213522	0.100791	0.133603	0.00358174	0.0555133	0.252364	0.0588209	3.1752e+09	1.31512e+09	1.86009e+09	2.18666e+09	2.18666e+09	0.688668	0.69317	2.35396e+09	1.99435e+09	-1.39357e+08	1.91079	2.03021	1.91691	2.03672	1994	1996	19
407	2013	21.9735	22.4602	22.4628	0.384124	0.0145707	0.0152611	0.0236585	0.0253692	0.0211081	0.0211081	0.614605	0.613019	-0.0577906	0.0936671	0	0.00490185	0.00513411	0.0173245	0.0172809	0.0454114	0.0316731	0.669886	0.864199	0.16276	0.16276	0.0898834	0.140944	0.00307769	0.0531971	0.230197	0.0538042	3.49106e+09	1.341e+09	2.15006e+09	2.23282e+09	2.23282e+09	0.639581	0.669886	2.36185e+09	2.02367e+09	5.08671e+07	1.62706	1.71958	1.63127	1.72403	1994	1996	20
407	2014	22.1349	22.5766	22.6457	0.493747	0.0129153	0.0139557	0.0255116	0.025071	0.286407	0.286407	0.642952	0.600048	-0.0461767	0.083239	0	0.0143129	0.0154659	0.00545218	0.0056997	0.0321469	0.0448135	0.756482	1.10151	0.167301	0.167301	0.0773221	0.120626	0.0314764	0.0398202	0.104284	0.0456045	4.1028e+09	2.02575e+09	2.07706e+09	2.87231e+09	2.87231e+09	0.700085	0.756482	3.00494e+09	2.63322e+09	5.2989e+07	1.55533	1.74087	1.66653	1.86535	1994	1996	21
407	2015	22.1468	22.7843	22.8615	0.505668	0.00998798	0.0100471	0.020205	0.0200838	-0.126349	-0.126349	0.528582	0.489313	-0.0425233	0.099147	0	0.0157754	0.0158688	0.00590114	0.00608469	0.0483823	0.0745779	0.608011	0.94427	0.17163	0.17163	0.0715758	0.0856212	0.0230443	0.0500224	0.160286	0.0465121	4.15165e+09	2.09936e+09	2.05229e+09	2.5094e+09	2.5094e+09	0.604434	0.608011	2.6161e+09	2.2606e+09	4.14666e+07	1.89185	2.1557	2.04368	2.32871	1994	1996	22
408	2018	22.9624	23.2673	23.9146	0.792204	0.0905837	0.0992604	0.435926	0.538077	-0.155242	-0.155242	0.737207	0.385908	0.376176	0.68348	0	0.094619	0.103682	0.0520383	0.0647153	0.0621541	0.180617	0.312966	2.22904	0.0190062	0.00642962	0.0999866	0.0432991	0.248551	0.0234505	0.336843	0.0347121	9.38546e+09	7.4352e+09	1.95026e+09	2.68057e+09	2.68057e+09	0.285609	0.312966	1.6722e+09	8.48454e+08	8.50169e+08	1.35647	1.40525	2.59129	2.68447	1996	1996	23
408	2019	22.9896	23.1445	23.5237	0.819887	0.0319653	0.0323989	0.177473	0.167205	-0.246966	-0.246966	0.856428	0.586198	0.297811	0.581898	0	0.0287234	0.029113	0.0522561	0.0572277	0.101152	0.104008	0.212156	1.58399	0.0190062	0.00851341	0.0500141	0.0530218	0.133207	0.0407141	0.392167	0.0320666	9.64356e+09	7.90663e+09	1.73693e+09	2.01856e+09	2.01856e+09	0.209317	0.212156	1.41741e+09	8.43963e+08	3.08259e+08	1.16764	1.20632	1.70591	1.76242	1996	1996	24
410	2008	22.9563	23.0278	23.0815	0.148481	0.00453648	0.00508199	0.00532751	0.00608051	0.112526	0.112526	0.931039	0.882327	-0.0190482	0.153164	0	-0.0833664	-0.0933911	0.0640984	0.0695878	0.128201	0.0981521	0.786046	0.915627	0.0848138	0.0848138	0.130624	0.322692	0.0220199	0.0950701	0.161011	0.0219578	9.32834e+09	1.38508e+09	7.94325e+09	6.54542e+09	6.54542e+09	0.701671	0.786046	6.6701e+09	5.54289e+09	4.23178e+07	1.07407	1.09832	1.13337	1.15895	1993	1996	16
410	2009	22.9156	23.3353	23.3416	0.158351	0.00587305	0.00575355	0.00697803	0.00679539	-0.0867359	-0.0867359	0.657242	0.653134	0.00469021	0.216001	0	-0.123779	-0.12126	0.0467193	0.0440744	0.0705619	0.130908	0.653849	1.02195	0.0696217	0.0696217	0.23079	0.294486	0.0177935	0.0942715	0.157215	0.0465247	8.95629e+09	1.41824e+09	7.53806e+09	5.9777e+09	5.9777e+09	0.66743	0.653849	5.94966e+09	4.68651e+09	5.26008e+07	1.52151	1.59575	1.53108	1.60579	1993	1996	17
410	2010	23.073	23.461	23.4663	0.147791	0.0133111	0.0143564	0.0156196	0.0169428	0.346167	0.346167	0.678417	0.674838	0.00352836	0.21537	0	-0.0247249	-0.0266664	0.0498056	0.0486086	0.0509368	0.0908572	0.827921	0.999987	0.0441333	0.0441333	0.204952	0.364846	0.0162809	0.0895616	0.149737	0.0471973	1.04827e+10	1.54925e+09	8.93347e+09	8.04698e+09	8.04698e+09	0.767643	0.827921	8.01858e+09	6.3139e+09	1.39537e+08	1.47402	1.54703	1.48184	1.55524	1993	1996	18
410	2011	23.2374	23.3943	23.396	0.131787	0.00890971	0.00964025	0.0102621	0.0111983	0.194342	0.194342	0.854782	0.853274	0.00804823	0.217907	0	0.0147212	0.0159283	0.0713557	0.0702173	0.0610256	0.10469	0.841653	0.928901	0.088379	0.088379	0.208488	0.361651	0.0128571	0.0902029	0.116016	0.0377556	1.23553e+10	1.62827e+09	1.0727e+10	9.61084e+09	9.61084e+09	0.777872	0.841653	9.53349e+09	7.51657e+09	1.10082e+08	1.16989	1.21579	1.17196	1.21794	1993	1996	19
410	2012	23.2976	23.4208	23.4222	0.124622	0.00257868	0.00265632	0.00294579	0.00304658	-0.189782	-0.189782	0.884046	0.88286	0.00144999	0.254396	0	-0.0971661	-0.100092	0.0567487	0.0586888	0.103677	0.129231	0.611269	0.917397	0.0393241	0.0393241	0.321009	0.331282	0.0076029	0.0985168	0.100156	0.0447816	1.31224e+10	1.63535e+09	1.14871e+10	7.78688e+09	7.78688e+09	0.593402	0.611269	7.77559e+09	5.80593e+09	3.38385e+07	1.13116	1.18419	1.13268	1.18578	1993	1996	20
410	2013	23.5189	23.5904	23.619	0.166332	0.00209781	0.00232898	0.00251636	0.00273282	-0.0523725	-0.0523725	0.930943	0.904729	-0.00565295	0.251495	0	-0.0820621	-0.0911049	0.0607095	0.0645465	0.164032	0.174097	0.500359	0.987318	0.0924453	0.0924453	0.343214	0.300883	0.00395568	0.091611	0.127449	0.0465922	1.63726e+10	2.72329e+09	1.36493e+10	7.37906e+09	7.37906e+09	0.450695	0.500359	7.42078e+09	5.52327e+09	3.43467e+07	1.07418	1.12667	1.1053	1.15932	1993	1996	21
410	2014	23.7263	24.01	24.0189	0.136118	0.00109617	0.00120944	0.00126889	0.00142231	0.05907	0.05907	0.752947	0.746284	-0.00630273	0.267551	0	-0.0815591	-0.0899865	0.00886906	0.00553972	0.105303	0.0923095	0.427996	1.13875	0.11764	0.11764	0.374842	0.289536	0.00213029	0.0798635	0.0949123	0.0456742	2.01461e+10	2.74225e+09	1.74038e+10	7.81494e+09	7.81494e+09	0.387914	0.427997	7.8642e+09	5.72405e+09	2.20836e+07	1.32811	1.39168	1.33997	1.4041	1993	1996	22
410	2015	23.8274	24.3769	24.3915	0.10136	-0.0287072	-0.0301573	-0.0319452	-0.0341866	-0.183116	-0.183116	0.577205	0.568868	-0.125297	0.265363	1	-0.128359	-0.134843	0.0268759	0.025581	0.0829012	0.100987	0.300874	1.32017	0.112688	0.112688	0.354868	0.314818	0.00195131	0.0811046	0.0821429	0.0490708	2.22896e+10	2.25929e+09	2.00303e+10	6.3839e+09	6.3839e+09	0.286407	0.300874	7.18378e+09	4.68985e+09	-6.39874e+08	1.73249	1.82189	1.75788	1.84859	1993	1996	23
410	2016	23.934	24.2463	24.2555	0.0332292	-0.0579651	-0.0610534	-0.0599575	-0.0653313	-0.0219471	-0.0219471	0.731817	0.725077	-0.244558	0.230265	1	-0.0780569	-0.0822156	0.0280855	0.028408	0.0707511	0.0855734	0.265197	1.10752	0.103345	0.103345	0.318473	0.345624	0.00161795	0.100356	0.113821	0.0437937	2.47984e+10	8.24029e+08	2.39744e+10	6.24379e+09	6.24379e+09	0.251782	0.265197	7.77076e+09	4.80606e+09	-1.43744e+09	1.36646	1.42904	1.37916	1.44233	1993	1996	24
416	2008	20.5449	21.3295	21.477	0.805881	-0.000350196	-0.000350831	-0.00180403	-0.00189227	-0.187944	-0.187944	0.456285	0.393697	0.0422236	0.147157	1	0.0139732	0.0139986	0.229881	0.211872	0.0986895	0.0753872	0.752712	4.31168	0.248088	0.557322	0.000725624	0.0399619	0.219505	0.0502916	0.0809207	0.000390376	8.3661e+08	6.74208e+08	1.62402e+08	6.28587e+08	6.28587e+08	0.75135	0.752712	6.02045e+08	5.36086e+08	-292977	2.19162	2.33527	2.54002	2.70652	1993	1996	16
416	2009	20.7026	22.1143	22.3138	0.758539	0.0792105	0.0854431	0.328047	0.388993	0.000902036	0.000902036	0.243713	0.199641	0.031561	0.148504	0	0.0931054	0.100431	0.147587	0.133512	0.144493	0.0439519	0.692855	4.29104	0.588253	0.722685	0.000204452	0.0258564	0.0106168	0.0743054	0.150849	0.00842953	9.79509e+08	7.42996e+08	2.36513e+08	6.29154e+08	6.29154e+08	0.642315	0.692855	6.09297e+08	5.35722e+08	7.75874e+07	4.10319	4.33966	5.00899	5.29767	1993	1996	17
420	2008	21.5775	21.5341	21.525	0.411748	-0.160503	-0.149306	-0.272848	-0.275889	-0.192001	-0.192001	1.04441	1.0539	-0.254148	-0.0745801	1	0.0575686	0.0535524	0.0244681	0.0222917	0.0969863	0.113639	0.706487	0.503936	0.0415791	0.0415791	0.0256022	0.118472	0.0114338	0.0603254	0.581276	0.0293283	2.34967e+09	9.6747e+08	1.3822e+09	1.7845e+09	1.7845e+09	0.75947	0.706487	2.23803e+09	1.91759e+09	-3.77129e+08	0.957474	0.986403	0.948855	0.977524	1993	1996	16
420	2009	21.7279	22.0264	22.0774	0.36287	0.00363059	0.00390294	0.00569835	0.00635116	0.0339572	0.0339572	0.741918	0.70504	-0.0121099	0.122801	0	0.0257668	0.0276997	0.016855	0.0134324	0.0712348	0.0929609	0.726351	0.551007	0.0618006	0.0618006	0.036573	0.162128	0.00938837	0.0656143	0.498772	0.0653762	2.73079e+09	9.90922e+08	1.73987e+09	1.8451e+09	1.8451e+09	0.675665	0.726351	1.86744e+09	1.61852e+09	9.91437e+06	1.34786	1.44214	1.41836	1.51757	1993	1996	17
420	2010	21.7936	22.297	22.3688	0.313222	-0.0297294	-0.0307059	-0.0432883	-0.0463297	0.264955	0.264955	0.60447	0.562554	-0.0372599	0.0850264	1	0.0574794	0.0593673	0.0183351	0.0168573	0.0635524	0.0643917	0.826614	0.654772	0.108442	0.108442	0.0310352	0.153452	0.0065928	0.0599825	0.513524	0.0591482	2.91626e+09	9.13438e+08	2.00283e+09	2.33397e+09	2.33397e+09	0.800328	0.826614	2.42093e+09	2.13552e+09	-8.66988e+07	1.65434	1.75834	1.77761	1.88936	1993	1996	18
420	2011	21.8338	22.0311	22.0642	0.198116	-0.102034	-0.104086	-0.127243	-0.139621	-0.00720925	-0.00720925	0.820972	0.794192	-0.162505	0.0293736	1	0.00173037	0.00176516	0.0279625	0.0288486	0.0640122	0.050146	0.778582	0.511853	0.105798	0.105798	0.035673	0.137969	0.0117484	0.0765369	0.483077	0.0703167	3.03594e+09	6.01467e+08	2.43447e+09	2.31714e+09	2.31714e+09	0.763236	0.778582	2.69369e+09	2.24908e+09	-3.0977e+08	1.21807	1.3102	1.25914	1.35438	1993	1996	19
420	2014	21.9198	22.2263	22.5118	0.307897	-0.000530831	-0.000480705	-0.000766983	-0.000574271	-0.256614	-0.256614	0.735999	0.55324	-0.221455	0.0603671	1	-0.0184515	-0.0167091	0.0268532	0.0284188	0.0703588	0.0970464	0.283833	0.574682	0.129034	0.129034	0.0282484	0.0563711	0.0279603	0.0962226	0.473919	0.0416819	3.30859e+09	1.01871e+09	2.28989e+09	1.03701e+09	1.03701e+09	0.31343	0.283833	1.26666e+09	9.7441e+08	-1.75631e+06	1.3587	1.41779	1.80753	1.88615	1993	1996	22
420	2015	21.6979	22.2607	22.6916	0.367253	0.000945005	0.000840578	0.00149349	0.00126269	-0.00075354	-0.00075354	0.569571	0.370188	-0.0496047	0.145512	0	-0.0620724	-0.0552132	0.0220195	0.0192752	0.0388386	0.0466077	0.347802	0.6522	0.0656599	0.0656599	0.034539	0.071981	0.120459	0.0802402	0.476318	0.0445086	2.65013e+09	9.73268e+08	1.67687e+09	1.03623e+09	1.03623e+09	0.39101	0.347802	1.08763e+09	8.85446e+08	2.50439e+06	1.75571	1.83749	2.70133	2.82716	1993	1996	23
420	2016	22.2538	22.5532	22.9864	0.582825	0.00500883	0.00636635	0.0120066	0.0128419	0.345763	0.345763	0.741265	0.480653	0.0108776	0.116834	0	-0.0248242	-0.0315521	0.0235614	0.0194196	0.048499	0.0505388	0.383592	1.04295	0.182715	0.182715	0.0257126	0.0494492	0.0383888	0.0450345	0.333389	0.0249226	4.6207e+09	2.69306e+09	1.92764e+09	1.39452e+09	1.39452e+09	0.301798	0.383592	1.37935e+09	1.23159e+09	2.31443e+07	1.34904	1.38353	2.0805	2.13368	1993	1996	24
420	2017	22.5446	22.9249	22.9817	0.449817	0.0138219	0.0158176	0.0251224	0.032066	0.576043	0.576043	0.683644	0.645882	0.0372866	0.116812	0	0.00512354	0.00586328	0.033664	0.0307953	0.0449228	0.0298013	0.406973	0.442085	0.0611302	0.0611302	0.0218099	0.0775985	0.00232081	0.0265435	0.448746	0.0370091	6.18013e+09	2.77993e+09	3.40021e+09	2.19782e+09	2.19782e+09	0.355627	0.406973	2.11587e+09	1.94109e+09	8.54214e+07	1.46275	1.51896	1.54827	1.60777	1993	1996	25
420	2018	22.689	22.7821	22.7984	0.408848	0.0197164	0.0211376	0.0333525	0.0369445	0.165882	0.165882	0.911155	0.896418	0.0538824	0.177199	0	0.0248031	0.0265909	0.02499	0.0294679	0.0320545	0.0131815	0.384734	0.431231	0.0825923	0.0825923	0.0356269	0.0668793	0.00402219	0.0345439	0.41322	0.035835	7.14026e+09	2.91928e+09	4.22098e+09	2.5624e+09	2.5624e+09	0.358867	0.384734	2.42433e+09	2.10835e+09	1.4078e+08	1.09751	1.1383	1.11555	1.15701	1993	1996	26
420	2019	22.8608	22.9892	22.997	0.356107	0.0117885	0.0127985	0.0183082	0.0206501	0.0500171	0.0500171	0.879466	0.872632	0.0487386	0.200073	0	0.00883811	0.00959534	0.010456	0.0110485	0.0230959	0.0316483	0.344531	0.462075	0.113426	0.113426	0.0435629	0.0630202	0.00598997	0.0353457	0.564322	0.0288321	8.47843e+09	3.01923e+09	5.45921e+09	2.69057e+09	2.69057e+09	0.317342	0.344531	2.55943e+09	2.15226e+09	9.99483e+07	1.13705	1.17081	1.14596	1.17998	1993	1996	27
422	2008	23.1487	23.2284	23.2381	0.277308	0.0360726	0.0405934	0.0499142	0.0573338	0.405078	0.405078	0.923355	0.914502	0.0465112	0.170945	0	0.0557517	0.0627388	0.0326635	0.0441731	0.0396393	0.0129583	0.709692	0.542864	0.0345897	0.0364162	0.00666759	0.167318	0.0203905	0.0358787	0.404513	0.0594003	1.13069e+10	3.13548e+09	8.17137e+09	7.13072e+09	7.13072e+09	0.630655	0.709692	6.79906e+09	5.91176e+09	4.07867e+08	1.08301	1.1517	1.09349	1.16285	1992	1996	17
422	2009	23.3271	23.7874	23.7874	0.272194	0.0331395	0.0360888	0.0455334	0.049745	0.228574	0.228574	0.631127	0.631093	0.0578588	0.168617	0	0.0568346	0.0618927	0.0169628	0.0252927	0.0368228	0.00479695	0.705851	0.799568	0.0841592	0.0856187	0.0138408	0.120578	0.0100812	0.0331441	0.560042	0.064036	1.3516e+10	3.67897e+09	9.83703e+09	8.76062e+09	8.76062e+09	0.648166	0.705851	8.25374e+09	7.28343e+09	4.47914e+08	1.58447	1.69324	1.58455	1.69333	1992	1996	18
422	2010	23.6542	23.8934	23.8935	0.275031	0.0548031	0.063687	0.0755938	0.0877042	0.317824	0.317824	0.787266	0.787178	0.0947747	0.227538	0	0.0244131	0.0283706	0.0184139	0.0196028	0.0161683	0.00496605	0.715704	1.08919	0.0833091	0.0833388	0.0330986	0.134485	0.0165272	0.0342025	0.480947	0.0277653	1.87458e+10	5.15569e+09	1.35901e+10	1.1545e+10	1.1545e+10	0.615868	0.715704	1.04508e+10	8.91804e+09	1.02733e+09	1.27022	1.30669	1.27036	1.30684	1992	1996	19
422	2011	24.0109	24.1006	24.1006	0.263608	0.0472837	0.0556275	0.0642099	0.0760263	0.538755	0.538755	0.914229	0.914188	0.0818783	0.188925	0	0.0738127	0.086838	0.0250989	0.0293384	0.0242617	0.0405207	0.780441	0.950287	0.136914	0.137068	0.0158027	0.129085	0.00934928	0.0276895	0.417863	0.0204995	2.67794e+10	7.05926e+09	1.97201e+10	1.77649e+10	1.77649e+10	0.663378	0.780441	1.63103e+10	1.44086e+10	1.26623e+09	1.09382	1.11683	1.09387	1.11688	1992	1996	20
422	2012	24.1127	24.1725	24.1815	0.265155	0.0497141	0.0522419	0.0676525	0.0710214	0.0893195	0.0893195	0.94191	0.933448	0.077919	0.197529	0	0.136359	0.143293	0.0561016	0.0574639	0.0249261	0.0483392	0.685888	0.729915	0.051917	0.0519573	0.0192664	0.132651	0.0174973	0.0298709	0.422037	0.0214181	2.96485e+10	7.86144e+09	2.17871e+10	1.93516e+10	1.93516e+10	0.652701	0.685888	1.78437e+10	1.55291e+10	1.47395e+09	1.06167	1.0853	1.0713	1.09514	1992	1996	21
422	2013	24.2887	24.2369	24.2354	0.211113	0.00566962	0.00616733	0.00718685	0.00806991	-0.00370114	-0.00370114	1.05317	1.05472	0.00988127	0.147011	0	0.0809431	0.0880488	0.034239	0.0322502	0.0652932	0.0936223	0.593199	0.746206	0.0810877	0.0816824	0.0212887	0.108237	0.00948231	0.0299134	0.555406	0.0200127	3.53549e+10	7.46386e+09	2.7891e+10	1.928e+10	1.928e+10	0.545327	0.593199	1.90895e+10	1.64456e+10	2.00449e+08	0.949511	0.969188	0.948119	0.967768	1992	1996	22
422	2014	24.3443	24.3234	24.3228	0.20116	0.00211363	0.00217232	0.00264587	0.00273592	-0.0569537	-0.0569537	1.02109	1.02168	-0.000127957	0.176476	0	0.0978719	0.10059	0.0283984	0.0289617	0.0842839	0.0929506	0.499987	0.640853	0.0835548	0.0835548	0.0211533	0.117001	0.00563001	0.030651	0.506718	0.0177011	3.73746e+10	7.51827e+09	2.98564e+10	1.81819e+10	1.81819e+10	0.486478	0.499987	1.81842e+10	14973247473	7.8996e+07	0.979343	0.99727	0.978776	0.996692	1992	1996	23
422	2015	24.4116	24.3839	24.3839	0.201814	0.00135841	0.00140415	0.00170187	0.00175848	0.00854955	0.00854955	1.02808	1.02808	-0.000908339	0.153401	0	0.120981	0.125055	0.0200982	0.0188203	0.044245	0.0626347	0.474116	0.592574	0.122926	0.122926	0.0120871	0.103785	0.0050576	0.0287291	0.486999	0.0167999	3.99793e+10	8.06837e+09	31910942957	1.83374e+10	1.83374e+10	0.458671	0.474116	1.8354e+10	1.55244e+10	5.43083e+07	0.972689	0.989568	0.972687	0.989566	1992	1996	24
422	2016	24.4065	24.4148	24.4148	0.171121	-0.0353929	-0.0353013	-0.0426997	-0.0433948	-0.172077	-0.172077	0.991721	0.99172	-0.0954554	0.119004	1	0.0616925	0.0615329	0.0298833	0.0320389	0.054269	0.0627346	0.380727	0.554162	0.1433	0.1433	0.0129942	0.093865	0.00362563	0.0388516	0.519775	0.0172201	3.9773e+10	6.80597e+09	3.2967e+10	1.51819e+10	1.51819e+10	0.381715	0.380727	1.66311e+10	1.33752e+10	-1.40768e+09	1.00835	1.02629	1.00835	1.02629	1992	1996	25
422	2017	24.2061	24.2685	24.2685	0.0481619	-0.158127	-0.142338	-0.166128	-0.160976	-0.212522	-0.212522	0.93952	0.939516	-0.426502	0.0250976	1	0.0373549	0.0336249	0.043013	0.0468566	0.0491308	0.0728336	0.330607	0.319557	0.120595	0.120595	0.00787586	0.0603408	0.00641892	0.129913	0.630366	0.0197904	3.25513e+10	1.56773e+09	3.09836e+10	1.19554e+10	1.19554e+10	0.36728	0.330607	1.70545e+10	1.16554e+10	-5.14724e+09	1.06437	1.08621	1.06438	1.08622	1992	1996	26
423	2008	21.3615	22.5498	22.7401	0.765819	0.156425	0.169219	0.667965	0.751938	0.220503	0.220503	0.304754	0.251948	0.201281	0.496178	0	0.156791	0.169616	0.0387186	0.0404176	0.0715178	0.0830909	0.963381	2.67174	0.285137	0.285137	0.0587429	0.100846	0.0179779	0.0824113	0.16956	0.0427086	1.89318e+09	1.44983e+09	4.43346e+08	1.68596e+09	1.68596e+09	0.890542	0.963381	1.34661e+09	8.49422e+08	2.9614e+08	3.28133	3.42915	3.96907	4.14786	1993	1996	16
423	2009	21.8601	23.4342	23.6002	0.789008	0.130605	0.162502	0.619007	0.739473	0.233192	0.233192	0.207179	0.175489	0.223465	0.489057	0	0.260756	0.324439	0.0622161	0.0926352	0.121086	0.06738	0.829998	3.98933	0.588253	0.633229	0.0395241	0.0650371	0.00518233	0.0835525	0.111587	0.0400659	3.11673e+09	2.45912e+09	6.57604e+08	2.07911e+09	2.07911e+09	0.66708	0.829998	1.6145e+09	1.0623e+09	4.07061e+08	4.82675	5.02947	5.69837	5.9377	1993	1996	17
423	2010	22.0036	24.2552	24.2555	0.7831	0.165138	0.176967	0.761354	0.826342	0.185021	0.185021	0.105228	0.105194	0.266684	0.54993	0	0.176714	0.189373	0.0551796	0.0842652	0.124212	0.115256	0.733876	3.48038	0.314949	0.314949	0.0359153	0.0538562	0.00685977	0.0841225	0.111068	0.0355706	3.59772e+09	2.81737e+09	7.80345e+08	2.46378e+09	2.46378e+09	0.684818	0.733876	1.80673e+09	1.10887e+09	5.94119e+08	8.01185	9.85579	9.50626	9.859	1993	1996	18
423	2011	22.1646	24.0848	24.0851	0.822248	0.195571	0.222457	1.15843	1.13641	0.11976	0.11976	0.146583	0.146537	0.352733	0.661659	0	0.16793	0.181423	0.0512461	0.0803742	0.0160531	0.0653578	0.705221	4.78816	0.355524	0.355524	0.0132172	0.0736118	0.00456197	0.0837239	0.111467	0.0346216	4226349298	3.47511e+09	7.51244e+08	2.75885e+09	2.75885e+09	0.652773	0.705221	1.78571e+09	9.33432e+08	8.7026e+08	6.82208	7.06804	6.8242	7.07024	1993	1996	19
423	2012	22.3958	24.0351	24.0354	0.809516	0.195571	0.220595	1.03855	1.19337	0.107736	0.107736	0.194116	0.194059	0.365501	0.736494	0	0.161115	0.179657	0.00781986	0.00517527	0.0571162	0.0481756	0.639881	4.47007	0.504652	0.504652	0.0194672	0.0752639	0.0367597	0.109262	0.0980983	0.0284777	5.32566e+09	4.31121e+09	1.01445e+09	3.05607e+09	3.05607e+09	0.57384	0.639881	1.93908e+09	8.05295e+08	1.05356e+09	5.15157	5.30334	5.15307	5.30488	1993	1996	20
423	2013	22.5116	24.0102	24.0105	0.850254	0.195571	0.215776	1.36214	1.27726	0.314204	0.314204	0.223449	0.223386	0.341668	0.634849	0	0.147012	0.155518	0.0106684	0.0144735	0.0518885	0.0393404	0.710512	5.1137	0.370226	0.370226	0.0300899	0.0921462	0.0114072	0.0893084	0.107246	0.0307986	5.97972e+09	5.08428e+09	8.95441e+08	4.0163e+09	4.0163e+09	0.671654	0.710512	2.64406e+09	1.46656e+09	1.21972e+09	4.47529	4.6183	4.47655	4.61959	1993	1996	21
423	2014	22.7328	23.9739	23.9742	0.808	0.183953	0.204213	0.958089	1.17906	-0.00181608	-0.00181608	0.28908	0.288985	0.371774	0.655433	0	0.0880848	0.0977861	0.0387402	0.0420685	0.069423	0.0575031	0.596594	3.99947	0.341803	0.341803	0.015623	0.196289	0.00589031	0.0926693	0.177763	0.0310148	7.45993e+09	6.02762e+09	1.43231e+09	4.00901e+09	4.00901e+09	0.537406	0.596595	2.51856e+09	1.38137e+09	1.37228e+09	3.45925	3.57046	3.46039	3.57164	1993	1996	22
423	2015	22.8761	24.2991	24.2993	0.822744	0.190244	0.203848	1.07327	1.10726	0.359354	0.359354	0.240981	0.240937	0.324496	0.646079	0	0.113557	0.121677	0.0295538	0.0290084	0.0691095	0.0587213	0.678285	4.42129	0.192654	0.192654	0.0357373	0.200427	0.00448883	0.0776531	0.15834	0.0231183	8.60902e+09	7.08302e+09	1.526e+09	5.44966e+09	5.44966e+09	0.633018	0.678285	3.68127e+09	1.92875e+09	1.63781e+09	4.14971	4.24838	4.15045	4.24914	1993	1996	23
423	2016	23.0208	24.3285	24.3286	0.842864	0.186454	0.199923	1.18658	1.20096	0.159179	0.159179	0.270448	0.270401	0.325485	0.669546	0	0.0627739	0.0673082	0.0253914	0.0272508	0.0557574	0.0478999	0.680778	5.08731	0.142185	0.142185	0.0388249	0.302944	0.00650026	0.0780161	0.142511	0.0184665	9.94957e+09	8.38613e+09	1.56344e+09	6.31714e+09	6.31714e+09	0.634916	0.680778	4.261e+09	2.08752e+09	1.85514e+09	3.69757	3.76749	3.69821	3.76814	1993	1996	24
423	2017	23.239	24.4589	24.4591	0.797631	0.165158	0.183108	0.816121	1.00492	0.167039	0.167039	0.295262	0.295213	0.308394	0.650456	0	0.141999	0.157433	0.0401343	0.0453814	0.0221166	0.0110937	0.660438	3.94857	0.139408	0.139408	0.0407826	0.291445	0.0047805	0.0784112	0.138142	0.0265704	1.2376e+10	9.87151e+09	2.50452e+09	7.37234e+09	7.37234e+09	0.595695	0.660438	5.09875e+09	2.57696e+09	2.04399e+09	3.38682	3.47953	3.38739	3.48011	1993	1996	25
423	2018	23.353	24.0698	24.0699	0.816802	0.150441	0.159004	0.82119	0.827119	-0.0046151	-0.0046151	0.488309	0.48825	0.306928	0.659902	0	0.0727507	0.0768917	0.0431502	0.0494994	0.0535056	0.0651232	0.559195	4.36678	0.153998	0.153998	0.0650527	0.242747	0.00382656	0.0494002	0.125022	0.0303728	1.387e+10	1.1329e+10	2.54095e+09	7.33832e+09	7.33832e+09	0.52908	0.559195	5.08598e+09	2.49575e+09	2.08661e+09	2.04788	2.11218	2.04813	2.11243	1993	1996	26
423	2019	23.1789	23.9325	23.9326	0.860078	-0.0382184	-0.0348998	-0.27314	-0.213534	-0.596825	-0.596825	0.47066	0.470602	-0.164729	0.476514	1	-0.0961065	-0.0877613	0.122476	0.124978	0.181205	0.224023	0.231834	5.20566	0.164939	0.219324	0.108379	0.302194	0.00357352	0.0994337	0.185031	0.0363971	1.16537e+10	1.00231e+10	1.63061e+09	2.95862e+09	2.95862e+09	0.253879	0.231834	3.44599e+09	1.5488e+09	-4.45385e+08	2.12467	2.20511	2.12494	2.20538	1993	1996	27
425	2008	22.0148	22.8772	23.1025	0.362174	0.0279938	0.0305781	0.0438894	0.0490217	0.0269076	0.0269076	0.42215	0.336977	-0.0174288	0.0786873	0	0.0426979	0.0466397	0.0341301	0.0317	0.145074	0.127525	1.00705	1.06758	0.125901	0.125901	0.115222	0.314595	0.079624	0.0547989	0.258696	0.0229879	3.63823e+09	1.31767e+09	2.32056e+09	3.35421e+09	3.35421e+09	0.921934	1.00705	3.41267e+09	3.09028e+09	1.01848e+08	2.36883	2.47203	2.96756	3.09685	1993	1996	16
425	2009	23.4361	23.9676	24.44	0.292479	0.113605	0.183029	0.160567	0.263742	5.17108	5.17108	0.587737	0.366465	0.0964737	0.193571	0	0.210994	0.339933	0.086975	0.15935	0.229012	0.687157	2.21257	1.05954	0.333921	0.333921	0.12125	0.232163	0.0158514	0.0572142	0.154799	0.068836	1.50722e+10	4408298787	1.06639e+10	2.06991e+10	2.06991e+10	1.37333	2.21257	1.87022e+10	1.66923e+10	1.71227e+09	1.70144	1.83615	2.72877	2.94482	1993	1996	17
425	2010	23.9342	24.4332	24.9963	0.486097	0.117672	0.146384	0.228978	0.249338	0.218117	0.218117	0.607082	0.345707	0.130198	0.216949	0	0.0191822	0.0238625	0.104617	0.176276	0.238031	0.634842	1.2647	1.63826	0.36678	0.36678	0.157134	0.231014	0.00910026	0.0424932	0.0967203	0.0461371	2.48011e+10	1.20558e+10	1.27454e+10	2.52139e+10	2.52139e+10	1.01664	1.2647	2.19311e+10	1.97438e+10	2.9184e+09	1.64723	1.7269	2.89262	3.03253	1993	1996	18
425	2011	24.2704	24.4566	24.6129	0.436569	0.0973279	0.113538	0.172742	0.209175	0.307654	0.307654	0.830083	0.710017	0.118209	0.206825	0	-0.0584716	-0.0682103	0.138705	0.214071	0.227694	0.597648	1.108	1.7086	0.241049	0.241049	0.281494	0.193622	0.0174717	0.0398816	0.0740078	0.0381921	3.47135e+10	1.51548e+10	1.95587e+10	3.29711e+10	3.29711e+10	0.949805	1.108	2.90736e+10	2.61518e+10	3.3786e+09	1.2047	1.25254	1.40842	1.46434	1993	1996	19
425	2012	24.5379	24.6667	24.6672	0.386319	0.0543615	0.0615887	0.0885826	0.104053	-0.0254351	-0.0254351	0.879145	0.878717	0.0780098	0.217505	0	-0.0765758	-0.0867563	0.0508715	0.0592423	0.162149	0.235012	0.802584	1.70199	0.153937	0.153937	0.391095	0.144058	0.0201114	0.0552719	0.129326	0.042267	4.53589e+10	1.7523e+10	2.78359e+10	3.21324e+10	3.21324e+10	0.708404	0.802584	2.96258e+10	2.51435e+10	2.46578e+09	1.13747	1.18767	1.13802	1.18825	1993	1996	20
425	2013	24.6171	24.5321	24.5318	0.401496	0.0315295	0.0327772	0.0526806	0.0541064	-0.159891	-0.159891	1.08871	1.08905	0.0592562	0.218038	0	-0.00780216	-0.00811091	0.0356487	0.0411116	0.201413	0.269065	0.571585	1.95861	0.13454	0.13454	0.423499	0.137364	0.0147854	0.0525519	0.12483	0.0438277	4.90967e+10	1.97122e+10	2.93846e+10	2.69947e+10	2.69947e+10	0.549828	0.571585	2.53951e+10	2.11089e+10	1.548e+09	0.918514	0.960616	0.918231	0.96032	1993	1996	21
425	2014	24.612	24.8418	24.8424	0.418398	0.00832994	0.008309	0.0143224	0.0140813	-0.136636	-0.136636	0.794738	0.794209	0.0177781	0.22624	0	0.0151005	0.0150625	0.0477125	0.0533685	0.11828	0.16795	0.475894	1.84887	0.105589	0.105589	0.410119	0.157917	0.0100076	0.0804425	0.167667	0.044788	4.88505e+10	2.0439e+10	2.84116e+10	2.33063e+10	2.33063e+10	0.477094	0.475894	2.28919e+10	1.80335e+10	4.06922e+08	1.25828	1.31728	1.25911	1.31815	1993	1996	22
425	2015	24.4777	24.6782	24.6786	0.482443	-0.00146768	-0.00136921	-0.00283578	-0.00248168	-0.285264	-0.285264	0.818282	0.817971	-0.0603011	0.205006	1	0.00252276	0.00235351	0.0114698	0.0116048	0.0800004	0.103963	0.363873	1.70244	0.117063	0.117063	0.422151	0.134591	0.0348214	0.0883381	0.141137	0.0350671	4.27079e+10	2.06041e+10	2.21038e+10	1.66578e+10	1.66578e+10	0.390041	0.363873	1.76623e+10	1.32429e+10	-6.26815e+07	1.22207	1.26648	1.22254	1.26697	1993	1996	23
425	2016	24.5069	24.5771	24.5773	0.465733	0.00492508	0.00499719	0.00921839	0.00949973	0.0140115	0.0140115	0.932209	0.932081	-0.00473042	0.194424	0	0.0510571	0.0518046	0.0251881	0.0256804	0.0520624	0.0586565	0.389715	1.56135	0.112251	0.112251	0.350503	0.151073	0.0109457	0.0889515	0.171612	0.0413973	4.39771e+10	2.04816e+10	2.34955e+10	1.68912e+10	1.68912e+10	0.384092	0.389715	1.69711e+10	1.36072e+10	2.16591e+08	1.07272	1.11905	1.07287	1.1192	1993	1996	24
425	2017	24.6307	24.7862	24.7865	0.483339	0.0206703	0.0219476	0.0400075	0.0418113	0.724629	0.724629	0.855992	0.855743	0.0277359	0.188869	0	0.0633596	0.0672749	0.0321664	0.0339105	0.114497	0.141861	0.621483	1.73068	0.139451	0.139451	0.291058	0.188288	0.0117364	0.0743645	0.144508	0.0398454	4.977e+10	2.40558e+10	2.57142e+10	2.91311e+10	2.91311e+10	0.585314	0.621483	2.83231e+10	2.36291e+10	1.02876e+09	1.16823	1.21671	1.16858	1.21707	1993	1996	25
425	2018	24.8382	24.762	24.7524	0.495356	0.0335617	0.0370321	0.0665058	0.0726076	0.524488	0.524488	1.07925	1.08962	0.0366041	0.166889	0	0.0540199	0.0596058	0.00642083	0.00773523	0.171407	0.205735	0.800037	1.69051	0.184414	0.184414	0.294777	0.166473	0.00927596	0.0176252	0.117207	0.0359553	6.12499e+10	3.03405e+10	3.09094e+10	4.441e+10	4.441e+10	0.725063	0.800037	4.27844e+10	3.69984e+10	2.05565e+09	0.926571	0.961129	0.917751	0.951979	1993	1996	26
425	2019	25.0709	25.1719	25.1834	0.435315	0.0471639	0.052625	0.0835225	0.0977905	0.332493	0.332493	0.903887	0.89359	0.0710865	0.174532	0	0.0664444	0.074138	0.00646933	0.00726983	0.0945908	0.121801	0.854271	1.63734	0.204121	0.204121	0.337514	0.135745	0.00759031	0.0149185	0.0982794	0.0310123	7.72917e+10	33646188272	4.36455e+10	5.9176e+10	5.9176e+10	0.76562	0.854271	5.49694e+10	4.88479e+10	3.64538e+09	1.10633	1.14174	1.11908	1.1549	1993	1996	27
509	2015	20.1573	22.4728	22.7558	0.0584635	0.0349554	0.0332359	0.0371259	0.0345528	-0.219526	-0.219526	0.09872	0.074383	-0.643443	0.175199	0	-0.0163501	-0.0155458	0.0383068	0.0342899	0.0320487	0.0856089	0.296108	0.727116	0.182388	0.182388	0.0858089	0.214645	0.130711	0.284454	0.20829	0.000125813	5.67827e+08	3.31971e+07	5.3463e+08	1.76837e+08	1.76837e+08	0.311427	0.296108	3.33689e+08	1.45855e+08	1.98486e+07	8.01185	10.131	13.4439	13.4455	1990	1993	26
509	2016	19.6489	22.3921	22.6533	0.0659722	-0.219049	-0.164535	-0.234521	-0.175277	-0.554193	-0.554193	0.064367	0.049569	-0.643443	0.0691659	1	-0.203198	-0.152629	0.0940322	0.0685417	0.0659732	0.083666	0.173388	0.872701	0.206288	0.206288	0.0300978	0.259659	0.17057	0.359339	0.0593062	0	3.41522e+08	2.25309e+07	3.18991e+08	7.8835e+07	7.8835e+07	0.230834	0.173388	2.7666e+08	7.33823e+07	-7.48099e+07	8.01185	15.536	20.1739	20.1739	1990	1993	27
509	2018	19.148	21.6073	21.6073	0.0732357	-0.233339	-0.198947	-0.265393	-0.220137	-0.460436	-0.460436	0.085493	0.085493	-0.0487066	0.02227	1	-0.444414	-0.359474	0.154375	0.120788	3.75291	3.44779	4.72597	0.760685	0.156007	0.156007	0.244787	0.00323988	0.190239	0.0361377	0.0507918		2.06944e+08	1.51557e+07	1.91788e+08	1.2091e+09	1.2091e+09	5.84267	4.72597	1.268e+09	1.18218e+09	-5.08993e+07	8.01185	11.6968	11.6969	11.6969	1990	1993	29
510	2008	21.7057	21.8303	21.8564	0.421201	-0.024409	-0.0240747	-0.0421717	-0.0424968	-0.0865902	-0.0865902	0.882867	0.860084	-0.0293365	0.0888622	1	0.0291457	0.0287466	0.0126631	0.0116727	0.0874072	0.0523531	0.745241	0.694118	0.108309	0.108309	0.00603168	0.202227	0.0103499	0.0489293	0.53564	0.0305274	2.67095e+09	1.12501e+09	1.54594e+09	2.01813e+09	2.01813e+09	0.755588	0.745241	2.07734e+09	1.8388e+09	-6.5195e+07	1.13267	1.16911	1.16268	1.20007	1989	1993	20
510	2009	21.7554	22.7294	22.7295	0.410739	0.00266035	0.00272645	0.00451473	0.00466729	0.131714	0.131714	0.377561	0.377533	-0.00469086	0.0900852	0	0.120233	0.12322	0.0477804	0.0495896	0.0312975	0.0455339	0.833866	0.735633	0.186313	0.186313	0.00529281	0.178914	0.00658632	0.0377392	0.516902	0.0394661	2.80704e+09	1.15296e+09	1.65408e+09	2.28395e+09	2.28395e+09	0.813652	0.833866	2.29467e+09	2.0782e+09	7.46772e+06	2.64858	2.75781	2.64878	2.75802	1989	1993	21
510	2010	21.6068	22.5836	22.5837	0.486596	0.0343682	0.0318187	0.0669418	0.0574193	0.183283	0.183283	0.376505	0.376477	0.00589484	0.097777	0	0.173819	0.160924	0.0731422	0.0680905	0.194123	0.148035	1.0342	0.857001	0.32048	0.32048	0.00238335	0.0432792	0.00406048	0.0461527	0.4924	0.0361142	2.41933e+09	1.17724e+09	1.2421e+09	2.70256e+09	2.70256e+09	1.11707	1.0342	2.68663e+09	2.43831e+09	8.31482e+07	2.65601	2.75552	2.6562	2.75572	1989	1993	22
510	2011	21.5794	22.1818	22.1818	0.475094	-0.0492227	-0.0485498	-0.0937744	-0.0935312	-0.0427046	-0.0427046	0.547504	0.547479	-0.0514431	0.0315607	1	-0.00251574	-0.00248135	0.0903996	0.0855608	0.170203	0.132395	1.08398	0.682839	0.137813	0.137813	0.00130105	0.0709284	0.0124233	0.0440162	0.589825	0.0432803	2.35408e+09	1.11841e+09	1.23567e+09	2.58715e+09	2.58715e+09	1.09901	1.08398	2.72024e+09	2.5055e+09	-1.15874e+08	1.82647	1.91071	1.82656	1.91079	1989	1993	23
510	2012	21.5567	22.2666	22.2666	0.490997	0.00187848	0.00185717	0.00369051	0.0035919	-0.160208	-0.160208	0.491725	0.491699	-0.0886128	0.0182128	0	0.0394447	0.0389973	0.0921149	0.0849393	0.0950708	0.0767156	0.933405	0.787692	0.147245	0.147245	0.00136913	0.084087	0.00190787	0.0563174	0.595248	0.0335882	2.30127e+09	1.12992e+09	1.17135e+09	2.17267e+09	2.17267e+09	0.944115	0.933405	2.36519e+09	2.13309e+09	4.32289e+06	2.03366	2.10613	2.03376	2.10625	1989	1993	24
510	2013	21.3342	22.1456	22.1457	0.51129	-0.103768	-0.0922694	-0.21233	-0.184546	-0.0769226	-0.0769226	0.444213	0.444189	-0.105566	0.00154496	1	0.0658564	0.0585589	0.0344795	0.031169	0.0866041	0.0788593	0.968059	0.566967	0.0447609	0.0447609	0.00324591	0.0833012	0.00226459	0.0686411	0.63062	0.0395546	1.84215e+09	9.41871e+08	9.00276e+08	2.00554e+09	2.00554e+09	1.0887	0.968059	2.21725e+09	2.00244e+09	-1.91155e+08	2.25117	2.34388	2.2513	2.34401	1989	1993	25
510	2014	21.3131	22.1927	22.1927	0.440827	-0.081085	-0.0802316	-0.145009	-0.153239	0.0232599	0.0232599	0.414977	0.414953	-0.0896569	0.0355248	1	0.0697369	0.0690029	0.0164836	0.0152319	0.100656	0.102518	1.12574	0.570846	0.12217	0.12217	0.0125442	0.0754854	0.00161523	0.0647271	0.626613	0.0392699	1.80377e+09	7.95153e+08	1.00862e+09	2.05219e+09	2.05219e+09	1.13772	1.12574	2.23618e+09	1.97928e+09	-1.46259e+08	2.40978	2.50828	2.40991	2.50842	1989	1993	26
510	2017	21.1292	22.4403	22.5166	0.583908	0.0281775	0.0299652	0.0677194	0.0769746	0.12645	0.12645	0.269548	0.249728	0.0306976	0.171225	0	0.0301348	0.0320467	0.0967028	0.0880727	0.0612805	0.128959	1.22456	0.786195	0.0866156	0.0866156	0.00395192	0.0615492	0.00560832	0.0927918	0.601691	0.0406101	1.50077e+09	8.76314e+08	6.2446e+08	1.72815e+09	1.72815e+09	1.1515	1.22456	1.6751e+09	1.43225e+09	4.2288e+07	3.70991	3.86695	4.00435	4.17385	1989	1993	29
510	2018	21.1183	21.7464	21.7959	0.64374	0.0692946	0.0689162	0.194506	0.178383	0.197461	0.197461	0.533605	0.507869	0.0486361	0.168921	0	0.140468	0.139701	0.0848645	0.0772349	0.137431	0.157601	1.38641	0.994613	0.0835748	0.0835748	0.00433366	0.0690714	0.0455795	0.0818602	0.577408	0.0431069	1.48447e+09	9.55615e+08	5.28857e+08	2.06939e+09	2.06939e+09	1.39403	1.38641	1.96874e+09	1.71983e+09	1.02866e+08	1.87404	1.95847	1.96901	2.05771	1989	1993	30
510	2019	21.1998	21.8047	21.8529	0.652106	0.0401926	0.0418293	0.115531	0.118865	0.120651	0.120651	0.546109	0.520443	0.0273099	0.133691	0	0.0425842	0.0443182	0.0604285	0.058932	0.154993	0.137768	1.4986	0.880742	0.0660568	0.0660568	0.00303824	0.0673898	0.00634771	0.0780174	0.500162	0.0380341	1.6105e+09	1.05022e+09	5.60284e+08	2.31907e+09	2.31907e+09	1.43997	1.4986	2.25573e+09	2.00903e+09	6.47302e+07	1.83114	1.90353	1.92144	1.99741	1989	1993	31
513	2008	21.7962	22.3268	22.3831	0.627442	0.0249357	0.0248426	0.0669311	0.0713348	0.177639	0.177639	0.588227	0.556	0.153012	0.45774	0	0.118057	0.117616	0.0176403	0.0134044	0.0588087	0.0297835	0.701466	1.66414	0.184753	0.226404	0.117445	0.118364	0.00790074	0.0960669	0.315582	0.0528064	2.92381e+09	1.83452e+09	1.08929e+09	2.05864e+09	2.05864e+09	0.704094	0.701466	1.74364e+09	1.11632e+09	7.29073e+07	1.70002	1.86416	1.79856	1.97221	1992	1993	17
513	2009	21.8625	23.0141	23.0336	0.712289	0.164447	0.1699	0.57157	0.516842	0.260952	0.260952	0.316122	0.310028	0.19761	0.525401	0	0.158392	0.163645	0.0370571	0.0363097	0.11879	0.109773	0.858388	2.36946	0.188368	0.204015	0.11927	0.108605	0.00670194	0.0911944	0.262746	0.0468121	3.12438e+09	2.22546e+09	8.98918e+08	2.59585e+09	2.59585e+09	0.830837	0.858388	2.08288e+09	1.23199e+09	5.13794e+08	3.16333	3.43763	3.22552	3.50521	1992	1993	18
513	2010	22.0213	23.1679	23.186	0.720687	0.123564	0.133353	0.442385	0.470912	0.0504159	0.0504159	0.317718	0.311994	0.185906	0.528193	0	0.172938	0.186638	0.0284323	0.0351455	0.0647316	0.0796412	0.803587	2.32997	0.235919	0.25172	0.119816	0.122943	0.012037	0.0975127	0.219537	0.0447222	3.66199e+09	2.63915e+09	1.02284e+09	2.72672e+09	2.72672e+09	0.7446	0.803587	2.21981e+09	1.28648e+09	4.5249e+08	3.14745	3.39479	3.20519	3.45707	1992	1993	19
513	2011	22.25	22.6246	22.6338	0.654286	0.0842507	0.0938422	0.2437	0.296694	0.159971	0.159971	0.687566	0.68123	0.139844	0.558023	0	0.15386	0.171376	0.00996737	0.0117003	0.0723197	0.0467478	0.765385	1.91184	0.314528	0.324162	0.122128	0.0922075	0.0096652	0.0940999	0.23693	0.0370169	4.60291e+09	3.01162e+09	1.59129e+09	3.16292e+09	3.16292e+09	0.687156	0.765385	2.7206e+09	1.39794e+09	3.87798e+08	1.4544	1.54626	1.46793	1.56064	1992	1993	20
513	2012	22.452	23.1418	23.1547	0.564476	0.0843528	0.0928473	0.193681	0.234972	0.246801	0.246801	0.50168	0.495254	0.126342	0.601958	0	0.10543	0.116047	0.0348013	0.0371424	0.0301528	0.0207442	0.770471	1.25153	0.216788	0.227318	0.13739	0.0970042	0.00941473	0.0890146	0.200095	0.0364108	5.63375e+09	3.18012e+09	2.45363e+09	3.94353e+09	3.94353e+09	0.699982	0.770471	3.44529e+09	1.56969e+09	4.75223e+08	1.9933	2.10865	2.01917	2.13601	1992	1993	21
513	2013	22.6052	23.2075	23.3658	0.548967	0.0798029	0.0859011	0.176934	0.193527	0.171206	0.171206	0.547528	0.467384	0.127148	0.633095	0	0.0670098	0.0721304	0.0435209	0.0497319	0.00857298	0.00670852	0.757176	1.27946	0.115907	0.117633	0.160425	0.097723	0.00601238	0.0946792	0.301083	0.0341938	6.56601e+09	3.60452e+09	2.96149e+09	4.61868e+09	4.61868e+09	0.703423	0.757176	4.03143e+09	1694615109	5.23987e+08	1.82639	1.92229	2.13957	2.25191	1992	1993	22
513	2014	22.7115	23.3358	23.6047	0.559036	0.0758116	0.0798382	0.171923	0.179117	0.200394	0.200394	0.535623	0.409323	0.104834	0.613488	0	0.0982381	0.103456	0.0204247	0.0226143	0.0332484	0.0216644	0.799537	1.18609	0.0980069	0.0988865	0.146919	0.116052	0.00713888	0.0837848	0.403085	0.0353676	7.30261e+09	4.08242e+09	3.22018e+09	5.54423e+09	5.54423e+09	0.759213	0.799537	4.96301e+09	2.14291e+09	5.53622e+08	1.86698	1.96417	2.44306	2.57023	1992	1993	23
513	2015	22.8124	23.6434	23.9837	0.595466	0.081654	0.0857682	0.201847	0.203323	0.194127	0.194127	0.435611	0.309947	0.103648	0.611008	0	0.11486	0.120648	0.024294	0.0245993	0.0581141	0.0521607	0.860917	1.13406	0.098829	0.0996448	0.155505	0.121809	0.00837505	0.0915793	0.411483	0.0321229	8.07754e+09	4.8099e+09	3.26764e+09	6.62052e+09	6.62052e+09	0.819621	0.860917	5.93431e+09	2.57533e+09	6.59563e+08	2.29563	2.40349	3.22636	3.37796	1992	1993	24
513	2016	23.0774	23.7496	24.0821	0.674847	0.0788199	0.0892056	0.242408	0.248059	0.155767	0.155767	0.510598	0.366177	0.114492	0.640895	0	0.121491	0.1375	0.0119791	0.0170223	0.0471462	0.0310152	0.822471	1.80351	0.195828	0.1964	0.139076	0.104395	0.00463551	0.0946974	0.317304	0.0283879	1.05293e+10	7.10564e+09	3.42362e+09	7.65178e+09	7.65178e+09	0.726715	0.822471	6.77571e+09	2.74779e+09	8.29916e+08	1.95849	2.03622	2.73092	2.83931	1992	1993	25
513	2017	23.4894	24.1876	24.4472	0.706618	0.195571	0.33963	0.962178	1.10976	0.114901	0.114901	0.497489	0.383759	0.122011	0.638601	0	0.0827706	0.099585	0.0207084	0.0189963	0.144257	0.114821	0.645625	2.57306	0.466468	0.467017	0.0853438	0.0693571	0.00362917	0.10948	0.208911	0.0165938	1.58977e+10	1.12336e+10	4.66411e+09	8.53097e+09	8.53097e+09	0.536615	0.645625	7.4901e+09	3.08308e+09	4.4877e+09	2.01009	2.05757	2.6058	2.66735	1992	1993	26
513	2018	23.5819	23.7901	23.8918	0.673834	0.0677692	0.0708992	0.207775	0.228316	0.0386459	0.0386459	0.812026	0.733537	0.139358	0.620834	0	0.0726958	0.0760533	0.0257611	0.0310025	0.118829	0.146556	0.531612	2.32266	0.492502	0.493416	0.0792384	0.0640583	0.00283771	0.0616631	0.184522	0.014004	1.74373e+10	1.17499e+10	5.68747e+09	8.86066e+09	8.86066e+09	0.508142	0.531612	7.62585e+09	3.35966e+09	1.18171e+09	1.23149	1.25651	1.36326	1.39095	1992	1993	27
513	2019	23.6123	24.1319	24.3396	0.682851	0.0813051	0.0825428	0.256362	0.256672	0.0591424	0.0591424	0.594761	0.483203	0.17577	0.638589	0	0.0983043	0.0998008	0.0129008	0.0136487	0.0142378	0.0662954	0.530002	2.43182	0.492611	0.493568	0.0819093	0.0650214	0.00510935	0.0670609	0.175791	0.01277	1.79765e+10	1.22752e+10	5.70123e+09	9.3847e+09	9.3847e+09	0.522055	0.530002	7.73514e+09	3.39173e+09	1.46158e+09	1.68135	1.71304	2.06952	2.10854	1992	1993	28
518	2008	20.4697	21.4772	21.5637	0.892784	-0.181561	-0.169832	-1.69341	-2.12356	-0.362183	-0.362183	0.365162	0.334895	-0.643443	-0.00103739	1	0.0885128	0.0827948	0.0594262	0.0561635	0.0510965	0.0272774	0.216244	5.16023	0.0833652	0.0833652	0.109242	0.0764599	0.0755349	0.285651	0.347056	0.054919	7.76067e+08	6.9286e+08	8.3207e+07	1.7941e+08	1.7941e+08	0.231179	0.216244	3.3496e+08	1.79597e+08	-1.40904e+08	2.73851	2.89765	2.98601	3.15953	1992	1993	17
518	2011	20.6927	22.1191	22.1192	0.944147	0.00252772	0.00253804	0.0452566	0.0359247	0.171684	0.171684	0.240173	0.240169	0.0356123	0.481397	0	0.0206901	0.0207747	0.106852	0.122549	0.0222606	0.0059687	0.252738	9.68647	0.207046	0.207046	0.084866	0.0444169	0.105686	0.287865	0.231672	0.177704	9.69936e+08	9.15762e+08	5.41738e+07	2.44142e+08	2.44142e+08	0.251709	0.252738	2.35448e+08	1.26613e+08	2.45172e+06	4.16367	5.104	4.16373	5.10408	1992	1993	20
518	2012	20.6321	22.1262	22.1262	0.909503	0.0158627	0.0153818	0.175284	0.211724	0.0750586	0.0750586	0.224458	0.224454	0.056495	0.488774	0	0.0597725	0.0579603	0.10961	0.125738	0.0354676	0.0185001	0.278807	5.75269	0.21486	0.21486	0.103239	0.0359247	0.0465364	0.272049	0.244936	0.177109	9.12853e+08	8.30243e+08	8.26106e+07	2.62467e+08	2.62467e+08	0.287524	0.278806	2.47639e+08	1.3418e+08	1.44803e+07	4.45518	5.46011	4.45525	5.4602	1992	1993	21
518	2013	20.528	21.973	21.973	0.888393	-0.120917	-0.114628	-1.08342	-1.14054	-0.20468	-0.20468	0.235745	0.235742	-0.460462	0.502584	1	-0.0231164	-0.021914	0.0414669	0.0399687	0.0201096	0.0195358	0.240568	5.26768	0.169907	0.169907	0.0884025	0.0585506	0.0101733	0.359339	0.254815	0.119142	8.22584e+08	7.30778e+08	9.18059e+07	2.08745e+08	2.08745e+08	0.253768	0.240568	3.04864e+08	1.03833e+08	-9.94647e+07	4.24186	4.8156	4.24193	4.81568	1992	1993	22
518	2014	20.5225	22.4722	22.4722	0.882053	-0.011229	-0.0111982	-0.0952036	-0.0975722	0.155623	0.155623	0.142308	0.142306	-0.0249963	0.592863	1	0.024557	0.0244896	0.0416002	0.0401113	0.021921	0.0275587	0.294064	3.80603	0.0424738	0.0424738	0.103088	0.051761	0.0316906	0.305804	0.30759	0.124663	8.18082e+08	7.21592e+08	9.64905e+07	2.41231e+08	2.41231e+08	0.294873	0.294064	2.47261e+08	9.82138e+07	-9.18625e+06	7.02699	8.02776	7.02711	8.02789	1992	1993	23
518	2015	20.5424	22.7429	22.7429	0.729381	-0.13529	-0.136636	-0.499928	-0.700546	-0.0140401	-0.0140401	0.110745	0.110743	-0.468158	0.621541	1	-0.163102	-0.164725	0.0975403	0.0986158	0.0214585	0.0292555	0.28784	2.11608	0.0288686	0.0288686	0.118967	0.253975	0.0692379	0.35512	0.313881	0.0708225	8.34528e+08	6.08689e+08	2.25839e+08	2.37844e+08	2.37844e+08	0.285004	0.28784	3.49192e+08	9.00141e+07	-1.12903e+08	8.01185	9.71797	9.02988	9.71815	1992	1993	24
518	2016	20.7405	22.9797	22.9797	0.600669	0.00551297	0.00605724	0.0138055	0.0177461	0.376169	0.376169	0.106546	0.106544	0.0339721	0.654204	0	0.0113822	0.0125059	0.104749	0.105953	0.0190058	0.0362412	0.353492	1.66777	0.0638417	0.0638417	0.115086	0.453725	0.0107272	0.253873	0.234741	0.0681611	1.01736e+09	6.11095e+08	4.06263e+08	3.27313e+08	3.27313e+08	0.321729	0.353492	3.16194e+08	1.13184e+08	5.60866e+06	8.01185	10.0722	9.3858	10.0723	1992	1993	25
518	2017	20.6524	22.7109	22.7109	0.725123	0.011432	0.0109291	0.0415893	0.0321594	0.0572581	0.0572581	0.127653	0.127651	-0.0152161	0.760593	0	-0.0115774	-0.0110681	0.0948082	0.0962436	0.0433862	0.0383804	0.355112	3.03214	0.0437174	0.0437174	0.120658	0.626976	0.00928935	0.230674	0.0787612	0.0489898	9.31628e+08	6.75545e+08	2.56083e+08	3.46055e+08	3.46055e+08	0.371451	0.355112	3.5132e+08	8.28477e+07	1.06503e+07	7.83372	8.23727	7.83386	8.23741	1992	1993	26
518	2018	20.6463	22.0701	22.0701	0.694263	-0.0320958	-0.0319964	-0.104979	-0.110234	0.142924	0.142924	0.240782	0.240779	-0.077128	0.751298	1	0.0243735	0.024298	0.0182043	0.0180072	0.0527532	0.0413192	0.425855	2.7004	0.0425863	0.0425863	0.139933	0.627088	0.00463076	0.205196	0.0899176	0.043161	9.25876e+08	6.42802e+08	2.83074e+08	3.95514e+08	3.95514e+08	0.427178	0.425855	4.26019e+08	9.83653e+07	-2.97167e+07	4.15313	4.34047	4.15319	4.34053	1992	1993	27
518	2019	20.6353	22.1077	22.1078	0.721004	0.0191042	0.019	0.0684749	0.0649706	0.0565445	0.0565445	0.229373	0.229369	0.0738659	0.744183	0	0.0640214	0.063672	0.0378144	0.037388	0.0431075	0.0508652	0.453796	2.97844	0.0579592	0.0579592	0.138598	0.607638	0.00801682	0.192289	0.0883683	0.0379599	9.15826e+08	6.60314e+08	2.55512e+08	4.17878e+08	4.17878e+08	0.456286	0.453796	3.87011e+08	1.069e+08	1.74961e+07	4.35971	4.53174	4.35978	4.53181	1992	1993	28
519	2008	19.9599	20.1637	20.885	0.747913	-0.0589884	-0.0560371	-0.234	-0.205032	0.253132	0.253132	0.815591	0.768027	-0.168966	0.110506	1	-0.0893815	-0.0849096	0.0214888	0.0192942	0.135468	0.125949	0.599079	2.10112	0.0583929	0.0703872	0.114913	0.190479	0.0174182	0.134035	0.360188	0.0586056	4.66072e+08	3.48582e+08	1.17491e+08	293919242	293919242	0.63063	0.599079	3.43582e+08	2.61439e+08	-2.74929e+07	1.2261	1.30243	1.30204	1.3831	1988	1993	21
519	2009	20.0578	21.7837	21.9517	0.683927	0.00578058	0.00606338	0.0182888	0.021227	-0.0106888	-0.0106888	0.178001	0.150479	0.0109837	0.227203	0	-0.0407378	-0.0427307	0.026707	0.0242757	0.0886489	0.0799337	0.593367	1.94976	0.0653316	0.0768752	0.131327	0.214733	0.0222675	0.131271	0.303696	0.0519492	5.14021e+08	3.51553e+08	1.62468e+08	2.90778e+08	2.90778e+08	0.565692	0.593367	2.87584e+08	2.24712e+08	2.97134e+06	5.61796	5.9258	6.64545	7.0096	1988	1993	22
519	2010	19.9901	21.7139	21.8736	0.754375	0.0236328	0.0228339	0.0962148	0.08096	0.196263	0.196263	0.178399	0.152063	-0.0773778	0.202271	0	-0.0305658	-0.0295326	0.0314351	0.0289248	0.0796138	0.0597483	0.699592	2.09872	0.0300177	0.0412126	0.132593	0.220053	0.00810276	0.151024	0.317957	0.0361725	4.80406e+08	3.62406e+08	1.18e+08	3.47846e+08	3.47846e+08	0.724067	0.699592	3.74762e+08	2.77487e+08	1.13533e+07	5.60542	5.8158	6.57621	6.82302	1988	1993	23
519	2011	19.9727	20.9855	21.1115	0.743788	-0.0238973	-0.0236883	-0.0932715	-0.0944236	0.000716458	0.000716458	0.363182	0.3202	-0.030434	0.166981	1	-0.039842	-0.0394936	0.00563205	0.00687863	0.0955104	0.0720958	0.730923	2.11927	0.0262194	0.0340314	0.137036	0.201347	0.014305	0.108848	0.284809	0.0360882	4.72076e+08	3.51125e+08	1.20951e+08	3.48096e+08	3.48096e+08	0.737371	0.730923	3.5869e+08	2.8997e+08	-1.12813e+07	2.75344	2.85653	3.12305	3.23998	1988	1993	24
519	2012	19.9771	21.5924	21.5956	0.747823	0.00737274	0.00738932	0.0292364	0.0290701	-0.132289	-0.132289	0.198843	0.198213	-0.0420533	0.157407	0	0.0108831	0.0109076	0.0270095	0.0266924	0.0545425	0.0470649	0.638387	2.10314	0.0375463	0.0451612	0.158839	0.183866	0.0172606	0.11557	0.275429	0.0357104	4.74204e+08	3.54621e+08	1.19583e+08	3.02047e+08	3.02047e+08	0.636954	0.638387	3.14749e+08	2.54502e+08	3.49619e+06	5.02908	5.21532	5.04508	5.23191	1988	1993	25
519	2013	22.3163	22.576	23.0816	0.733347	0.0771673	0.140763	0.289392	0.530423	5.88731	5.88731	0.771239	0.465174	0.217683	0.370357	0	-0.0252813	-0.0461165	0.026118	0.0311873	0.160597	0.0682284	0.771506	2.32434	0.274307	0.275108	0.0576652	0.17466	0.00271248	0.0918971	0.302945	0.0255409	4.9186e+09	3.60704e+09	1.31156e+09	2.08029e+09	2.08029e+09	0.422944	0.771506	1.62744e+09	1.30984e+09	3.79555e+08	1.29662	1.3306	2.14973	2.20608	1988	1993	26
519	2014	22.3142	22.7379	23.0983	0.812285	0.0806284	0.0805438	0.429525	0.354466	-0.0214181	-0.0214181	0.654587	0.456511	0.224122	0.362413	0	-0.0404727	-0.0404303	0.026382	0.0314103	0.12599	0.180513	0.414319	2.92744	0.110393	0.111293	0.084745	0.229559	0.00512094	0.0885726	0.331902	0.0356785	4.90829e+09	3.98693e+09	9.21361e+08	2.03573e+09	2.03573e+09	0.414754	0.414319	1.57948e+09	1.29796e+09	3.95747e+08	1.52768	1.5842	2.19053	2.27158	1988	1993	27
519	2015	22.3634	23.1289	23.6429	0.807976	0.0437888	0.0448653	0.228038	0.236229	-0.248665	-0.248665	0.465086	0.278173	0.16044	0.359506	0	-0.027406	-0.0280797	0.00822632	0.00922132	0.0706616	0.244391	0.303958	2.88042	0.0707621	0.0724048	0.111565	0.285259	0.0118006	0.124281	0.349322	0.0348043	5.1557e+09	4.16568e+09	9.90018e+08	1.52952e+09	1.52952e+09	0.296665	0.303958	1.28412e+09	9.79646e+08	2.25762e+08	2.15014	2.22767	3.59489	3.72452	1988	1993	28
519	2016	23.0516	23.4173	23.6297	0.717704	0.0151379	0.0201506	0.053624	0.079929	1.48504	1.48504	0.693707	0.560952	0.0384067	0.213821	0	0.0153208	0.0203941	0.0291811	0.0321503	0.0596533	0.0950091	0.4931	2.38084	0.267634	0.268284	0.0988817	0.196087	0.00568875	0.12651	0.247496	0.0572165	1.02607e+10	7.36415e+09	2.89656e+09	3.80091e+09	3.80091e+09	0.370434	0.4931	3.65493e+09	2.9882e+09	1.55325e+08	1.44153	1.52902	1.78269	1.89087	1988	1993	29
519	2017	22.9983	23.2364	23.4974	0.773738	0.0123609	0.0120319	0.0546309	0.0471793	0.256374	0.256374	0.788146	0.607078	0.0333952	0.190972	0	0.0551965	0.0537273	0.0413094	0.0411363	0.0980257	0.105061	0.477792	3.20422	0.239678	0.239872	0.094835	0.150253	0.00469738	0.116577	0.250214	0.0582949	9.72862e+09	7.5274e+09	2.20122e+09	4.77537e+09	4.77537e+09	0.490857	0.477792	4.61589e+09	3.86341e+09	1.20255e+08	1.2688	1.34734	1.64723	1.7492	1988	1993	30
519	2018	23.0672	23.1146	23.1559	0.754315	0.0333569	0.0345055	0.135771	0.146019	0.0373212	0.0373212	0.953702	0.915185	0.0797475	0.231306	0	0.143806	0.148758	0.065765	0.0666073	0.0654939	0.00844918	0.491643	3.1933	0.305288	0.305288	0.0595492	0.162563	0.00484409	0.0736012	0.213153	0.0528843	1.04225e+10	7.86186e+09	2.56066e+09	4.95359e+09	4.95359e+09	0.475277	0.491643	4.55855e+09	3.8078e+09	3.47663e+08	1.04855	1.10709	1.09267	1.15369	1988	1993	31
519	2019	23.1222	23.2597	23.3211	0.743614	0.0231781	0.0238147	0.090403	0.0948103	0.0742981	0.0742981	0.871546	0.819628	0.0677862	0.212476	0	0.0828303	0.0851054	0.0453382	0.0484202	0.00779104	0.00973452	0.496566	2.97258	0.353463	0.353463	0.0427527	0.145508	0.00406864	0.0760137	0.200391	0.0480146	1.10112e+10	8188102341	2.82312e+09	5.32163e+09	5.32163e+09	0.483291	0.496566	4.9609e+09	4.19091e+09	2.55219e+08	1.14739	1.20526	1.22007	1.2816	1988	1993	31
520	2008	22.4719	22.616	22.6667	0.27099	0.0139659	0.0151435	0.0191573	0.0215736	0.140955	0.140955	0.865789	0.822996	0.0444332	0.183779	0	0.0128031	0.0138827	0.0462001	0.0527537	0.105402	0.242043	0.504998	0.684851	0.111395	0.117038	0.0278394	0.00954956	0.00390718	0.0248335	0.377021	6.95977e-05	5.7469e+09	1.55735e+09	4.18955e+09	2.6765e+09	2.6765e+09	0.465728	0.504998	2.55757e+09	2.18461e+09	8.02606e+07	1.15502	1.1551	1.21507	1.21516	1992	1993	17
520	2009	22.5689	22.9202	22.9227	0.178689	-0.0642547	-0.0673688	-0.0782343	-0.0866594	-0.35728	-0.35728	0.703786	0.702052	-0.256951	-0.0707242	1	-0.021981	-0.0230463	0.0571261	0.0648878	0.117469	0.144172	0.284825	0.784094	0.095322	0.095322	0.0254889	0.0128369	0.0251048	0.036128	0.42544	9.0402e-05	6.33233e+09	1.13152e+09	5200814379	1.72024e+09	1.72024e+09	0.271659	0.284825	2.16225e+09	1.8419e+09	-4.06882e+08	1.42089	1.42102	1.4244	1.42452	1992	1993	18
523	2008	20.325	20.4636	20.885	0.678539	0.00893491	0.00872434	0.0277947	0.0256519	0.117435	0.117435	0.870618	0.785919	0.00178437	0.125627	0	0.0457963	0.044717	0.0406647	0.0409729	0.131696	0.0894466	1.4948	1.84384	0.130192	0.130192	0.19377	0.166219	0.00220488	0.0551821	0.24772	0.0683208	6.715e+08	4.55639e+08	2.15861e+08	1.02799e+09	1.02799e+09	1.53088	1.4948	1.02615e+09	8.98843e+08	5.99979e+06	1.14861	1.23284	1.2724	1.3657	1978	1993	31
523	2009	20.4468	20.9729	21.2661	0.61277	0.0120556	0.0127891	0.031133	0.0358894	-0.0588752	-0.0588752	0.59092	0.440739	0.0132736	0.161198	0	0.0966568	0.102537	0.0665811	0.070064	0.139264	0.0786818	1.3531	1.60961	0.209445	0.209445	0.161036	0.108611	0.00270153	0.0588563	0.204516	0.0589525	7.58495e+08	4.64783e+08	2.93712e+08	9.67463e+08	9.67463e+08	1.2755	1.3531	9.54621e+08	8.11509e+08	9.14414e+06	1.69228	1.79829	2.26892	2.41106	1978	1993	31
523	2010	20.6529	21.4442	21.8195	0.510907	0.0153992	0.0169804	0.0314851	0.0382967	0.331772	0.331772	0.453274	0.311442	0.00843805	0.139414	0	0.0606696	0.0668995	0.0261505	0.0291698	0.128256	0.0915049	1.52425	1.35401	0.188408	0.188408	0.156571	0.161885	0.00128193	0.0480167	0.154975	0.0462042	9.32094e+08	4.76214e+08	4.5588e+08	1.28844e+09	1.28844e+09	1.38231	1.52425	1.27757e+09	1.10881e+09	1.43535e+07	2.20617	2.31304	3.21087	3.36641	1978	1993	31
523	2011	21.1407	21.6564	21.767	0.654279	0.0120303	0.0149074	0.0347977	0.037244	0.587855	0.587855	0.59708	0.53459	0.0107156	0.0973353	0	-0.0580638	-0.07195	0.0809641	0.0921909	0.0544906	0.15861	1.66998	2.11716	0.34896	0.34896	0.135668	0.133788	0.00407427	0.036395	0.0935303	0.0274149	1.51806e+09	9.93235e+08	5.24826e+08	2.04586e+09	2.04586e+09	1.34768	1.66998	2.02393e+09	1.84672e+09	1.82627e+07	1.67482	1.72203	1.87059	1.92332	1978	1993	31
523	2012	21.3333	21.9025	21.9027	0.550984	0.0109874	0.0120424	0.0244698	0.0299317	0.575136	0.575136	0.565979	0.565876	0.00860921	0.0597933	0	-0.0152208	-0.0166823	0.0601283	0.0699042	0.223436	0.199585	1.91895	1.5964	0.185133	0.185133	0.207584	0.130981	0.0024357	0.0224517	0.0714346	0.032782	1.84056e+09	1.01412e+09	8.26439e+08	3.2225e+09	3.2225e+09	1.75083	1.91895	3.19476e+09	3.02982e+09	2.02228e+07	1.76685	1.82673	1.76717	1.82707	1978	1993	31
523	2013	21.6379	22.4381	22.4383	0.41809	0.0131431	0.0151293	0.0225862	0.0287901	0.268269	0.268269	0.449262	0.449157	0.00564698	0.0629412	0	0.0498206	0.0573494	0.0543215	0.0648762	0.207917	0.135004	1.88496	1.13445	0.126096	0.126096	0.258372	0.123347	0.00736857	0.0230963	0.197827	0.0235276	2.49587e+09	1.0435e+09	1.45237e+09	4.087e+09	4.087e+09	1.63751	1.88496	4.06392e+09	3.82976e+09	3.28035e+07	2.22587	2.27951	2.22639	2.28004	1978	1993	31
523	2014	21.8257	22.5745	22.5747	0.357359	0.0132714	0.0145138	0.0206513	0.0235951	0.323422	0.323422	0.472931	0.472819	0.00854097	0.052941	0	-0.0151407	-0.0165581	0.0375286	0.0427064	0.0816939	0.039773	1.96424	1.12205	0.0776414	0.0776414	0.302496	0.193418	0.0136808	0.0173942	0.151932	0.0189201	3.01143e+09	1.07616e+09	1.93527e+09	5.40883e+09	5.40883e+09	1.7961	1.96424	5.36263e+09	5.12248e+09	3.99658e+07	2.11447	2.15525	2.11498	2.15576	1978	1993	31
523	2015	21.9845	22.9367	22.9374	0.31204	0.00840528	0.00907154	0.0122177	0.0135985	0.399643	0.399643	0.385892	0.385647	0.00425983	0.0372441	0	-0.0116355	-0.0125579	0.0365357	0.0415639	0.259422	0.228644	2.31463	1.11607	0.082795	0.082795	0.370536	0.151185	0.0133466	0.0116637	0.126531	0.016098	3.52994e+09	1.10149e+09	2.42846e+09	7.57042e+09	7.57042e+09	2.14463	2.31463	7.53818e+09	7.28847e+09	2.96702e+07	2.5914	2.6338	2.59305	2.63547	1978	1993	31
523	2016	22.1512	22.7661	22.8426	0.428048	0.00935001	0.0101275	0.0163476	0.0162006	0.300994	0.300994	0.540717	0.500883	0.0044507	0.030748	0	-0.166748	-0.180614	0.0885597	0.0958934	0.285351	0.298543	2.55813	1.41558	0.074303	0.074303	0.421163	0.120592	0.00818072	0.0116637	0.111213	0.0140152	4.17027e+09	1.78508e+09	2.38519e+09	9.84907e+09	9.84907e+09	2.36174	2.55813	9.80524e+09	9.54623e+09	3.89921e+07	1.8494	1.87568	1.99647	2.02485	1978	1993	31
523	2017	22.2945	22.6364	22.6854	0.382327	0.0070231	0.00752532	0.0113703	0.0126169	0.199196	0.199196	0.710401	0.676469	0.00161499	0.0282354	0	-0.0331874	-0.0355606	0.0840265	0.0911158	0.158894	0.165151	2.62965	1.35876	0.0932899	0.0932899	0.465688	0.0726734	0.00493079	0.0116637	0.0909443	0.0120449	4.81264e+09	1.84e+09	2.97264e+09	1.1811e+10	1.1811e+10	2.45416	2.62965	1.17919e+10	1.14775e+10	3.37996e+07	1.40766	1.42482	1.47827	1.49629	1978	1993	31
523	2018	22.6784	22.7468	22.7581	0.26789	0.0046829	0.00557096	0.00639645	0.00812399	0.0138215	0.0138215	0.933962	0.9234	0.00163535	0.0336577	0	-0.0673341	-0.0801032	0.0693872	0.0743046	0.414298	0.335417	2.01624	1.20789	0.104561	0.104561	0.425907	0.178504	0.00615448	0.0116637	0.0587614	0.00790618	7.0651e+09	1.89267e+09	5.17243e+09	1.19742e+10	1.19742e+10	1.69484	2.01624	1.19546e+10	1.15712e+10	3.30852e+07	1.07071	1.07924	1.08295	1.09159	1978	1993	31
523	2019	22.9085	23.1774	23.1776	0.214142	0.0070139	0.00781716	0.00892515	0.0102579	0.0353502	0.0353502	0.764248	0.76408	0.00348775	0.0484989	0	-0.0626162	-0.0697873	0.0185037	0.0233164	0.546299	0.539694	1.55379	1.18894	0.11607	0.11607	0.387456	0.154869	0.0050113	0.0116637	0.0660529	0.00809097	8.89266e+09	1.90429e+09	6.98836e+09	1.23975e+10	1.23975e+10	1.39413	1.55379	1.23543e+10	1.17962e+10	6.23722e+07	1.30848	1.31915	1.30876	1.31944	1978	1993	31
525	2008	21.8686	22.3587	22.493	0.243607	0.012103	0.0128467	0.016001	0.0172601	0.0650139	0.0650139	0.612579	0.535572	0.000624494	0.0789265	0	-0.0444239	-0.0471536	0.0399192	0.0427085	0.0507561	0.0644625	1.18134	0.923416	0.2243	0.225273	0.0466398	0.178708	0.0085792	0.0236904	0.21463	0.0534818	3.14357e+09	7.65795e+08	2.37777e+09	3.49865e+09	3.49865e+09	1.11296	1.18134	3.49647e+09	3.22251e+09	3.80467e+07	1.63244	1.72885	1.86716	1.97742	1991	1993	18
525	2009	22.0418	22.7625	22.7696	0.199456	0.000728461	0.000791366	0.000909958	0.00101409	0.0143071	0.0143071	0.48638	0.48295	-0.01043	0.0564949	0	0.0587401	0.0638125	0.0533821	0.0573799	0.119388	0.127558	1.0314	0.914689	0.268518	0.268676	0.0161366	0.223305	0.0108762	0.024132	0.215375	0.0426417	3.7378e+09	7.45527e+08	2.99227e+09	3.54871e+09	3.54871e+09	0.949411	1.0314	3.58572e+09	3.34822e+09	2.72284e+06	2.05601	2.15082	2.07061	2.1661	1991	1993	19
525	2010	22.0302	22.7075	22.7143	0.197445	-0.00258635	-0.00257143	-0.00322265	-0.0032081	0.0733062	0.0733062	0.507989	0.504556	-0.00984173	0.0589184	1	-0.0212265	-0.0211041	0.0541227	0.0580271	0.0817723	0.0885105	1.02489	0.896096	0.176283	0.176391	0.015366	0.280876	0.007357	0.0285714	0.231236	0.0421207	3.69491e+09	7.2954e+08	2.96537e+09	3.80885e+09	3.80885e+09	1.03084	1.02489	3.84633e+09	3.58444e+09	-9.55635e+06	1.96855	2.05817	1.98194	2.07217	1991	1993	20
525	2011	22.7584	23.0161	23.1898	0.379828	0.00959671	0.0129442	0.0154743	0.0190481	0.519975	0.519975	0.772823	0.649589	0.00402793	0.0637869	0	0.0143571	0.0193651	0.0400639	0.0424738	0.140927	0.00557579	1.0203	0.943388	0.126539	0.126586	0.0178523	0.190118	0.00680902	0.0216042	0.252183	0.0443236	7.65343e+09	2.90699e+09	4.74644e+09	5.78936e+09	5.78936e+09	0.756439	1.0203	5.76604e+09	5.42007e+09	7.34478e+07	1.29396	1.4788	1.53943	1.75934	1991	1993	21
525	2012	22.9333	23.0867	23.199	0.349474	0.0327391	0.0355938	0.0503272	0.055906	0.239407	0.239407	0.857734	0.766655	0.0423859	0.105884	0	0.031953	0.0347391	0.027092	0.028846	0.150344	0.096333	0.855788	0.944784	0.13198	0.132023	0.0288766	0.213679	0.0042896	0.0235613	0.192874	0.0363548	9.11559e+09	3.18566e+09	5.92993e+09	7.17537e+09	7.17537e+09	0.787153	0.855788	6.87123e+09	6.41561e+09	2.98436e+08	1.16586	1.30131	1.30437	1.45591	1991	1993	22
525	2013	23.0573	23.2533	23.3882	0.345047	0.0360249	0.0382556	0.0550038	0.0585955	0.00919239	0.00919239	0.82201	0.718236	0.0566642	0.139714	0	0.0993212	0.105471	0.044846	0.0459233	0.0432611	0.138428	0.745199	0.823142	0.0941197	0.0941494	0.0461127	0.231256	0.00446385	0.0294727	0.244804	0.035727	1.0319e+10	3.56055e+09	6.75847e+09	7.24132e+09	7.24132e+09	0.701746	0.745199	6.831e+09	6.22961e+09	3.71741e+08	1.21653	1.34506	1.3923	1.53941	1991	1993	23
525	2014	23.0971	23.4193	23.4194	0.369317	0.0377526	0.0385055	0.0598599	0.0599237	-0.0592192	-0.0592192	0.72459	0.724486	0.0631946	0.16925	0	0.0726214	0.0740697	0.0339246	0.0354401	0.076568	0.104444	0.647023	0.847432	0.0915524	0.091603	0.0667389	0.234616	0.0116587	0.0397636	0.276525	0.0372665	1.0739e+10	3.96609e+09	6.77289e+09	6.8125e+09	6.8125e+09	0.634371	0.647023	6.38199e+09	5.65949e+09	4.05425e+08	1.38009	1.52456	1.38029	1.52478	1991	1993	24
525	2015	22.836	23.2788	23.2789	0.481661	0.0159741	0.0139004	0.0308179	0.023892	-0.331146	-0.331146	0.642288	0.642169	0.01459	0.128586	0	0.0297113	0.0258543	0.0351181	0.0401033	0.0755663	0.134412	0.479383	0.776736	0.114848	0.11491	0.0850865	0.147481	0.00674312	0.0530077	0.386228	0.0505028	8.27115e+09	3.98389e+09	4.28726e+09	4.55657e+09	4.55657e+09	0.550899	0.479383	4.49009e+09	3.97066e+09	1.32124e+08	1.55693	1.77873	1.55722	1.77906	1991	1993	25
525	2016	23.0798	23.4348	23.4774	0.459304	0.0120322	0.0134916	0.0222531	0.0254139	-0.223645	-0.223645	0.701158	0.671932	0.0205829	0.183922	0	0.02522	0.0282789	0.0261672	0.0271643	0.154398	0.136858	0.375818	0.917733	0.159941	0.159985	0.115244	0.113636	0.00629038	0.0735037	0.292324	0.0432174	1.05545e+10	4.84772e+09	5.70678e+09	3.53751e+09	3.53751e+09	0.335166	0.375818	3.4647e+09	2.88689e+09	1.26994e+08	1.42621	1.58702	1.48825	1.65605	1991	1993	26
525	2017	23.2286	23.5938	23.6374	0.451435	0.0590091	0.0633895	0.10757	0.116327	0.433729	0.433729	0.69402	0.66443	0.146235	0.317245	0	0.0434734	0.0467006	0.00951101	0.0114003	0.10915	0.0527331	0.444866	0.964936	0.195747	0.195787	0.107821	0.126315	0.00464522	0.0628365	0.332054	0.0376588	1.22471e+10	5.52878e+09	6.71836e+09	5.07183e+09	5.07183e+09	0.414124	0.444866	4.33016e+09	3.46282e+09	7.22692e+08	1.44088	1.57946	1.50505	1.6498	1991	1993	27
525	2018	23.3196	23.5181	23.5439	0.355949	0.0475006	0.0496612	0.0737529	0.0829789	0.164918	0.164918	0.819991	0.799056	0.1182	0.289189	0	0.028152	0.0294325	0.00980248	0.0103189	0.054788	0.0450525	0.460477	0.834446	0.215919	0.215954	0.146264	0.105327	0.00840479	0.0632752	0.291391	0.0425658	1.34144e+10	4.77484e+09	8.63953e+09	5.90827e+09	5.90827e+09	0.440443	0.460477	5.20992e+09	4.19966e+09	6.3719e+08	1.21953	1.33753	1.25148	1.37258	1991	1993	28
525	2019	23.3452	23.4219	23.4227	0.329578	-0.0244748	-0.0247885	-0.0365066	-0.0377066	-0.218984	-0.218984	0.926173	0.925415	-0.019136	0.213996	1	0.106411	0.107775	0.0414738	0.041162	0.0547204	0.0657559	0.339584	0.928486	0.102142	0.108648	0.0879108	0.0751743	0.242559	0.104539	0.261447	0.0448145	1.37627e+10	4.53589e+09	9.22682e+09	4.61445e+09	4.61445e+09	0.335287	0.339584	4.70276e+09	3.62698e+09	-3.3684e+08	1.07971	1.18561	1.0806	1.18658	1991	1993	29
528	2008	22.5594	22.7213	22.8139	0.422761	0.0545277	0.0648144	0.094463	0.123242	0.220716	0.220716	0.850557	0.775321	0.037167	0.160018	0	-0.0929463	-0.110481	0.101163	0.116422	0.148751	0.158844	1.75639	1.51423	0.14015	0.14015	0.125675	0.388504	0.00604151	0.0421977	0.151756	0.0491663	6.27246e+09	2.65175e+09	3.62071e+09	9.26838e+09	9.26838e+09	1.47763	1.75639	8.9239e+09	7.78527e+09	3.42023e+08	1.1757	1.24088	1.28979	1.3613	1993	1993	16
528	2009	22.9814	23.698	23.698	0.429456	0.090688	0.109542	0.15895	0.191108	0.0986779	0.0986779	0.488388	0.488382	0.0954851	0.211192	0	0.160831	0.194268	0.128557	0.153994	0.356	0.384423	1.28592	1.36234	0.209044	0.209044	0.105812	0.232917	0.00740726	0.0427027	0.135192	0.0417873	9.56513e+09	4.10781e+09	5.45732e+09	1.0183e+10	1.0183e+10	1.06459	1.28592	9.21064e+09	8.0324e+09	8.67442e+08	2.04755	2.14177	2.04758	2.1418	1993	1993	17
528	2010	23.6462	24.2551	24.2551	0.455235	0.0832927	0.110001	0.152896	0.19873	0.509004	0.509004	0.543942	0.543936	0.116002	0.224291	0	0.0369208	0.0487598	0.1269	0.152426	0.329522	0.341927	1.09134	1.48922	0.264676	0.264676	0.0754745	0.215837	0.00784164	0.043802	0.095163	0.0295591	1.85949e+10	8.46505e+09	1.01299e+10	1.53661e+10	1.53661e+10	0.826361	1.09134	1.35836e+10	1.19196e+10	1.54882e+09	1.83843	1.89657	1.83845	1.8966	1993	1993	18
528	2011	23.8479	23.9827	24.0019	0.410635	0.0582838	0.0641428	0.0988925	0.112668	0.163486	0.163486	0.873866	0.857234	0.0852109	0.190145	0	-0.0887755	-0.0976999	0.124804	0.145984	0.150619	0.21076	0.864808	1.69242	0.13925	0.13925	0.0995439	0.220893	0.00720371	0.0467521	0.0957578	0.0321053	2.27513e+10	9.3425e+09	1.34088e+10	1.78783e+10	1.78783e+10	0.785812	0.864808	1.63549e+10	1.44788e+10	1.32603e+09	1.14434	1.18231	1.16654	1.20525	1993	1993	19
528	2012	23.8405	23.9217	23.9227	0.413068	0.0123454	0.0122999	0.0210339	0.0209127	-0.293575	-0.293575	0.922053	0.921082	0.0142555	0.166139	0	0.0255697	0.0254753	0.0695261	0.0787027	0.143956	0.268112	0.557168	1.75614	0.158179	0.158179	0.0956487	0.204838	0.00773283	0.0668026	0.116102	0.0359915	2.25839e+10	9.32869e+09	1.32552e+10	1.26297e+10	1.26297e+10	0.559233	0.557168	1.24496e+10	1.05314e+10	2.78809e+08	1.08454	1.12503	1.08568	1.12621	1993	1993	20
528	2013	23.8225	23.7189	23.7174	0.422393	0.0149594	0.0148244	0.025899	0.0254579	-0.00356138	-0.00356138	1.10914	1.11078	0.0255327	0.206625	0	0.0488481	0.0484072	0.0736625	0.0785761	0.128525	0.176161	0.56227	2.10755	0.19282	0.19282	0.12565	0.18425	0.0101991	0.0672222	0.138792	0.0373519	2.21799e+10	9.36863e+09	1.28113e+10	1.25847e+10	1.25847e+10	0.567392	0.56227	1.22634e+10	9.98438e+09	3.31799e+08	0.905422	0.936581	0.900266	0.935197	1993	1993	21
528	2014	23.7583	23.9748	23.9749	0.438712	0.00928563	0.00898793	0.0165434	0.0157764	-0.182069	-0.182069	0.805317	0.805295	0.0157046	0.219356	0	0.0266535	0.025799	0.0131381	0.0131473	0.039748	0.0466927	0.478966	2.0034	0.18986	0.18986	0.166775	0.169596	0.0129639	0.0851118	0.12417	0.033353	20801901583	9.12605e+09	1.16758e+10	1.02934e+10	1.02934e+10	0.49483	0.478966	1.01318e+10	8.03549e+09	1.93159e+08	1.24175	1.28459	1.24178	1.28463	1993	1993	22
528	2015	23.738	23.7585	23.7585	0.436925	0.00101868	0.00100835	0.00180914	0.00179367	-0.35339	-0.35339	0.97973	0.979728	-0.0142748	0.255271	0	0.00713261	0.00706031	0.020872	0.0207036	0.12357	0.121349	0.323205	1.84091	0.209413	0.209413	0.154568	0.130994	0.015708	0.109556	0.119097	0.0318973	2.03844e+10	8.90646e+09	1.14779e+10	6.65582e+09	6.65582e+09	0.326515	0.323205	6.75083e+09	4.95678e+09	2.07652e+07	1.02069	1.05432	1.02069	1.05432	1993	1993	23
528	2016	23.7478	23.7171	23.7171	0.429817	0.00231099	0.00232225	0.00405306	0.00409824	0.0525225	0.0525225	1.03115	1.03115	-0.00542978	0.248687	0	0.0669539	0.0672803	0.0305062	0.0308174	0.0934442	0.0850262	0.341989	1.45412	0.229025	0.229025	0.127235	0.139407	0.0136664	0.0973578	0.119838	0.0331174	2.05841e+10	8.84739e+09	1.17367e+10	7.0054e+09	7.0054e+09	0.34033	0.341989	7.04343e+09	5.26325e+09	4.75696e+07	0.969793	1.00301	0.969789	1.00301	1993	1993	24
528	2017	23.7986	23.8206	23.8206	0.420952	0.014879	0.0152573	0.0256956	0.0265469	0.607934	0.607934	0.978263	0.97826	0.0309991	0.229	0	0.0439838	0.045102	0.0301779	0.0304562	0.107996	0.116265	0.533316	1.32404	0.178057	0.178057	0.129519	0.179226	0.0150298	0.0741018	0.114266	0.0308234	2.16581e+10	9.11701e+09	1.2541e+10	1.12642e+10	1.12642e+10	0.520094	0.533316	1.0915e+10	8.68471e+09	3.2225e+08	1.02222	1.05505	1.02222	1.05505	1993	1993	25
528	2018	23.9895	23.9419	23.9419	0.385225	0.0320833	0.0351354	0.052187	0.0586949	0.605513	0.605513	1.04874	1.04874	0.0457213	0.228121	0	0.0241831	0.0264836	0.021405	0.0204242	0.174831	0.206989	0.755581	1.47985	0.152267	0.152267	0.134775	0.197147	0.0140755	0.0386259	0.104009	0.0296524	2.6212e+10	1.00975e+10	1.61145e+10	1.80848e+10	1.80848e+10	0.689946	0.755581	1.7258e+10	1.39593e+10	8.40966e+08	0.95353	0.984618	0.953524	0.984612	1993	1993	26
528	2019	24.1198	24.1001	24.1	0.362693	0.0359598	0.0383002	0.0564247	0.0611068	0.0604074	0.0604074	1.01989	1.02007	0.0670358	0.236623	0	0.0622062	0.0662547	0.019017	0.019899	0.0875985	0.113455	0.684008	1.47221	0.182002	0.18368	0.132388	0.186187	0.0135433	0.0362838	0.0964551	0.0264549	2.98614e+10	1.08305e+10	1.90308e+10	1.91773e+10	1.91773e+10	0.642211	0.684008	1.78917e+10	1.46395e+10	1.07381e+09	0.980499	1.00898	0.980321	1.0088	1993	1993	27
529	2010	20.7162	21.542	22.1401	0.72137	0.0607712	0.0627188	0.218107	0.21872	0.136762	0.136762	0.437914	0.240795	0.0347613	0.143346	0	0.05748	0.0593222	0.0429954	0.0431109	0.604078	0.572628	1.28518	2.1409	0.425484	0.425484	0.033132	0.117015	0.0174513	0.0495566	0.175218	0.140504	9.93006e+08	7.16324e+08	2.76682e+08	1.23656e+09	1.23656e+09	1.24527	1.28518	1.19358e+09	1.05931e+09	6.03462e+07	2.28355	2.65685	4.15291	4.83179	1992	1993	19
529	2011	20.8252	21.5929	22.1157	0.708033	0.0633201	0.0667651	0.216874	0.233721	0.122265	0.122265	0.464074	0.275132	0.0440662	0.144271	0	0.107419	0.113263	0.0251661	0.0279411	0.0471056	0.109109	1.32149	2.16818	0.453523	0.453523	0.0145572	0.135725	0.00912665	0.0486695	0.168578	0.122794	1.10727e+09	7.83987e+08	3.23288e+08	1.38775e+09	1.38775e+09	1.2533	1.32149	1.3266e+09	1.18754e+09	7.01128e+07	2.15483	2.45647	3.63462	4.1434	1992	1993	20
529	2012	20.9102	22.1664	22.1887	0.701546	0.0511985	0.0533727	0.171546	0.180711	0.13084	0.13084	0.284721	0.278433	0.032796	0.127614	0	0.0460994	0.0480571	0.0326178	0.0348531	0.0305916	0.0359596	1.3571	1.88683	0.367458	0.367458	0.0245778	0.127375	0.0164563	0.0469191	0.158063	0.109911	1.20549e+09	8.45706e+08	3.59784e+08	1.56933e+09	1.56933e+09	1.30182	1.3571	1.51786e+09	1.36906e+09	6.17193e+07	3.5122	3.9459	3.59153	4.03503	1992	1993	21
529	2013	20.9891	22.1512	22.1711	0.706169	0.061533	0.0639612	0.209417	0.216048	0.176151	0.176151	0.312838	0.306673	0.0383921	0.129815	0	0.026629	0.0276798	0.0421628	0.0447058	0.082909	0.0779343	1.47071	1.79965	0.330662	0.330662	0.0281208	0.125116	0.0155001	0.0438862	0.149313	0.099385	1.30454e+09	9.21225e+08	3.83313e+08	1.84576e+09	1.84576e+09	1.41488	1.47071	1.7749e+09	1.60616e+09	8.02722e+07	3.19655	3.54929	3.2608	3.62064	1992	1993	22
529	2014	21.1105	22.4372	22.4584	0.729639	0.104208	0.110527	0.385441	0.392796	0.0164763	0.0164763	0.265368	0.259785	0.0389652	0.113305	0	0.100622	0.106723	0.0383555	0.0410383	0.0747059	0.0674273	1.35099	2.4999	0.477085	0.477085	0.0152977	0.101554	0.00864127	0.0335096	0.122239	0.0805976	1.47295e+09	1.07472e+09	3.98227e+08	1.87618e+09	1.87618e+09	1.27376	1.35099	1.80307e+09	1.6636e+09	1.53493e+08	3.76835	4.09869	3.84933	4.18678	1992	1993	23
529	2015	21.0955	22.6947	22.7177	0.791927	0.0512723	0.0508881	0.246415	0.212521	0.0271737	0.0271737	0.202076	0.197467	0.0392413	0.120752	0	0.0367839	0.0365083	0.0401113	0.0433128	0.0711774	0.0802894	1.31817	2.90113	0.469976	0.469976	0.0130104	0.086279	0.0223375	0.0350036	0.119302	0.0800394	1.45104e+09	1149115973	3.01921e+08	1.92716e+09	1.92716e+09	1.32812	1.31817	1.85153e+09	1.69445e+09	7.4398e+07	4.94864	5.37919	5.06415	5.50475	1992	1993	24
529	2016	21.1858	22.679	22.7015	0.785274	0.0677645	0.0708194	0.315586	0.334766	0.072822	0.072822	0.224637	0.219655	0.0639146	0.139121	0	0.117378	0.122669	0.0425273	0.0458405	0.0271891	0.0222487	1.36061	2.97355	0.274643	0.274643	0.0126352	0.082388	0.0116685	0.0379761	0.111106	0.0711438	1.58804e+09	1.24705e+09	3.40994e+08	2.0675e+09	2.0675e+09	1.30192	1.36061	1.93535e+09	1.77987e+09	1.07613e+08	4.45162	4.79259	4.5526	4.90129	1992	1993	25
529	2017	21.4377	22.2261	22.2393	0.708201	0.0763017	0.0858631	0.261487	0.332685	0.115302	0.115302	0.454574	0.448604	0.0598351	0.133299	0	0.142214	0.160035	0.0551178	0.0633494	0.1084	0.0452962	1.27007	2.46289	0.555763	0.555763	0.0601668	0.0812945	0.00444324	0.036882	0.0830091	0.0534964	2.04306e+09	1.4469e+09	5.96163e+08	2.30588e+09	2.30588e+09	1.12864	1.27007	2.16791e+09	1.99851e+09	1.55889e+08	2.19986	2.3242	2.22914	2.35513	1992	1993	26
529	2018	21.4692	21.8645	21.8724	0.743836	0.0907659	0.0921944	0.354328	0.336844	0.0836388	0.0836388	0.673494	0.668171	0.09125	0.216389	0	0.0603483	0.0612981	0.0419748	0.0498526	0.0883663	0.0787194	1.20379	2.83759	0.544773	0.544773	0.0521363	0.0973612	0.00530359	0.0574899	0.082525	0.0508746	2.1084e+09	1.5683e+09	5.40095e+08	2.49875e+09	2.49875e+09	1.18514	1.20379	2.27074e+09	1.95804e+09	1.91371e+08	1.48479	1.56438	1.49662	1.57684	1992	1993	27
529	2019	21.6662	22.2753	22.2864	0.698237	0.111579	0.122533	0.369756	0.435747	0.20832	0.20832	0.543817	0.53783	0.108554	0.234674	0	0.0580503	0.0637495	0.0479426	0.0563117	0.0303228	0.0457007	1.29144	3.41596	0.552001	0.552001	0.0653325	0.116216	0.00244115	0.0671148	0.0643107	0.0416352	2.56745e+09	1.79269e+09	7.74763e+08	3.01928e+09	3.01928e+09	1.17598	1.29144	2.69153e+09	2.31074e+09	2.86473e+08	1.83885	1.91874	1.85932	1.9401	1992	1993	28
533	2008	21.7473	21.9721	22.1005	0.235851	0.0235834	0.0243536	0.0308624	0.0316872	-0.108362	-0.108362	0.798632	0.702398	0.022107	0.26032	0	0.0414059	0.042758	0.0159491	0.0166736	0.270409	0.278187	1.03743	1.07539	0.20586	0.205968	0.309579	0.227575	0.0242394	0.0672821	0.0964565	0.0179645	2.78437e+09	6.56697e+08	2.12768e+09	2.79724e+09	2.79724e+09	1.00462	1.03743	2.7354e+09	2.06906e+09	6.56651e+07	1.25214	1.27505	1.42369	1.44974	1992	1994	17
533	2009	21.668	22.5828	22.8193	0.337764	0.0751603	0.0721823	0.113495	0.100924	-0.0159037	-0.0159037	0.400615	0.316231	0.0575428	0.304655	0	0.127468	0.122417	0.06097	0.0580598	0.100951	0.0836177	1.02782	1.22045	0.170354	0.170471	0.290543	0.245287	0.0280794	0.0659013	0.108109	0.0140638	2.57213e+09	8.68773e+08	1.70336e+09	2.75276e+09	2.75276e+09	1.07022	1.02782	2.59435e+09	1.91411e+09	1.93322e+08	2.49616	2.53177	3.16224	3.20735	1992	1994	18
533	2010	21.6029	22.8505	22.8632	0.403037	0.0594817	0.0575464	0.0996404	0.0912477	0.0287561	0.0287561	0.287185	0.283572	-0.00864602	0.264839	0	-0.00340975	-0.00329881	0.0665134	0.0636022	0.0859633	0.0603494	1.13682	1.06278	0.158379	0.158503	0.209497	0.13981	0.0490049	0.0757386	0.0353443	0.0014011	2.41004e+09	9.71333e+08	1.4387e+09	2.83191e+09	2.83191e+09	1.17505	1.13682	2.8564e+09	2.08191e+09	1.43353e+08	3.48208	3.48696	3.52644	3.53138	1992	1994	19
533	2011	21.5167	22.2118	22.2207	0.462265	0.0318333	0.0304616	0.0591988	0.0535706	-0.285811	-0.285811	0.49901	0.494585	0.0124212	0.241718	0	-0.0256959	-0.0245887	0.0827495	0.0794446	0.13095	0.131326	0.875369	1.16562	0.0984657	0.0986014	0.18906	0.160015	0.04227	0.0543877	0.0356347	0.00250716	2.21093e+09	1.02203e+09	1.18889e+09	2.02252e+09	2.02252e+09	0.914786	0.875369	1.9974e+09	1.53364e+09	7.03809e+07	2.00397	2.00901	2.0219	2.02698	1992	1994	20
533	2013	22.0667	22.2842	22.2877	0.502573	0.0478865	0.0587301	0.0962684	0.113751	0.170669	0.170669	0.804503	0.801704	0.00539846	0.278088	0	0.0115714	0.0141916	0.0208028	0.0211328	0.159414	0.072824	0.739565	2.019	0.119713	0.119791	0.249227	0.134862	0.0832139	0.0658277	0.0421992	0.11606	3.83216e+09	1.92594e+09	1.90622e+09	2.31085e+09	2.31085e+09	0.603016	0.739565	2.29838e+09	1.66823e+09	1.83509e+08	1.243	1.41066	1.24734	1.41558	1992	1994	22
533	2015	22.1501	22.9247	22.9293	0.50842	0.0412742	0.0425979	0.0839622	0.0873356	0.0600303	0.0600303	0.460864	0.458728	0.0458924	0.317571	0	0.120728	0.1246	0.0682071	0.0698569	0.226062	0.159361	1.02342	1.89774	0.063243	0.063315	0.306166	0.130402	0.032546	0.0657848	0.0376546	0.0806032	4.16529e+09	2.11771e+09	2.04757e+09	4130364236	4130364236	0.991615	1.02342	3.94081e+09	2.81868e+09	1.71919e+08	2.16984	2.36667	2.17994	2.37768	1992	1994	24
533	2016	21.9046	23.0254	23.0312	0.632484	0.0803341	0.0705259	0.218587	0.161342	0.0503843	0.0503843	0.326024	0.324138	0.010957	0.325675	0	0.0802869	0.0704846	0.0640211	0.0649613	0.194445	0.0890155	1.16875	2.23435	0.103806	0.103898	0.379239	0.0655378	0.0389679	0.0709364	0.0712644	0.0825951	3.25886e+09	2.06118e+09	1.19768e+09	4.33847e+09	4.33847e+09	1.33128	1.16875	4.29093e+09	2.92554e+09	2.61798e+08	3.06726	3.35539	3.08511	3.37492	1992	1994	25
533	2017	22.1971	22.9709	22.9755	0.499127	0.015261	0.0174767	0.0304688	0.039373	0.905499	0.905499	0.461245	0.459109	-0.00295758	0.0521723	0	-0.0331572	-0.0379711	0.0797764	0.0827852	0.455523	0.623389	2.16846	1.57882	0.0533024	0.0533024	0.29335	0.122191	0.007584	0.0192361	0.0525229	0.060249	4.36584e+09	2.17911e+09	2.18673e+09	8.26695e+09	8.26695e+09	1.89355	2.16846	8.2914e+09	7.83564e+09	6.66272e+07	2.16805	2.49313	2.17813	2.50473	1992	1994	26
533	2018	21.6357	21.9145	21.9166	0.377435	-0.233339	-0.357925	-0.791424	-0.656654	0.156344	0.156344	0.756643	0.755057	-0.117174	0.0340913	1	-0.0156619	-0.0113774	0.0610762	0.0565262	1.31574	0.817302	2.78859	1.46936	0.0702076	0.0702076	0.456934	0.112473	0.0153316	0.0141674	0.0895635	0.103644	2.49027e+09	9.39912e+08	1.55035e+09	9.55944e+09	9.55944e+09	3.83872	2.78859	1.06796e+10	9.23355e+09	-1.22699e+09	1.32163	1.48153	1.3244	1.48464	1992	1994	27
533	2019	21.5859	21.9427	21.9453	0.369276	-0.00432705	-0.00421934	-0.00686044	-0.00673431	-0.856299	-0.856299	0.69987	0.698061	-0.0158522	0.288385	1	0.0593356	0.0578587	0.0491353	0.0494709	1.63963	1.14726	0.565361	1.44834	0.132115	0.132115	0.4476	0.100841	0.0138393	0.0886731	0.0879812	0.10659	2.3693e+09	8.74926e+08	1.49437e+09	1.37371e+09	1.37371e+09	0.579794	0.565361	1.39548e+09	9.77549e+08	-1.02521e+07	1.42884	1.60742	1.43254	1.61158	1992	1994	28
534	2019	21.447	22.4595	22.4599	0.459591	0.0251986	0.0222818	0.0466288	0.0476751	1.12323	1.12323	0.363293	0.363162	0.0436976	0.879404	0	0.0753284	0.066609	0.0592646	0.0561999	0.0944589	0.0751992	0.235305	1.22267	0.0903891	0.0903891	0.0523052	0.0204831	0.0926459	0.198452	0.181988	0.0827424	2.06208e+09	9.47714e+08	1.11437e+09	5.48735e+08	5.48735e+08	0.266107	0.235305	5.24757e+08	6.6175e+07	5.19617e+07	2.7526	3.00091	2.75359	3.00198	1992	1994	28
536	2010	22.2739	22.58	23.6445	0.672794	0.0991714	0.194803	0.303085	0.592866	43.8847	43.8847	0.73627	0.253938	0.179328	0.259336	0	0.161	0.316254	0.244996	0.266458	0.0760609	0.380375	1.26007	1.48071	0.289346	0.289346	0.127244	0.0146906	0.0030626	0.0541587	0.495752	0.0193885	4.71423e+09	3.1717e+09	1.54252e+09	3.0241e+09	3.0241e+09	0.641483	1.26007	2.48179e+09	2.23984e+09	4.67516e+08	1.3582	1.38505	3.93798	4.01584	1981	1993	30
536	2011	22.2389	22.4284	23.0855	0.730318	0.10129	0.0995177	0.37559	0.332894	-0.278284	-0.278284	0.827364	0.428867	0.240674	0.357641	0	0.177384	0.17428	0.28365	0.273416	0.153631	0.442557	0.471069	1.52482	0.209838	0.209838	0.135921	0.00453499	0.00251936	0.0784898	0.455693	0.0206592	4.55209e+09	3.32447e+09	1.22762e+09	2.18254e+09	2.18254e+09	0.479458	0.471069	1.65726e+09	1.40197e+09	4.61081e+08	1.20866	1.23415	2.33173	2.38091	1981	1993	31
536	2012	22.4794	22.7925	23.5075	0.562219	0.062451	0.0699257	0.142654	0.192214	-0.165013	-0.165013	0.731152	0.357682	0.186158	0.356864	0	0.0859297	0.0962145	0.0487646	0.111556	0.163367	0.493359	0.352425	1.21663	0.213589	0.213589	0.138709	0.0354907	0.00321305	0.115227	0.307613	0.00986616	5.78991e+09	3.2552e+09	2.53471e+09	1.82239e+09	1.82239e+09	0.314753	0.352425	1.48314e+09	1.17205e+09	3.61586e+08	1.3677	1.38133	2.79578	2.82364	1981	1993	31
536	2013	22.9967	23.323	23.9389	0.380829	0.054297	0.0680372	0.087693	0.123384	2.04208	2.04208	0.721593	0.389763	0.133086	0.28025	0	0.00587498	0.00736167	0.0858176	0.0835174	0.129748	0.18497	0.715201	1.25504	0.261384	0.28261	0.338552	0.0366516	0.0176621	0.0573182	0.18295	0.00628517	9.71302e+09	3.699e+09	6.01402e+09	5.54385e+09	5.54385e+09	0.570765	0.715201	4.80605e+09	3.99019e+09	5.27388e+08	1.38582	1.39459	2.56566	2.58189	1981	1993	31
536	2014	23.0686	23.2965	23.6542	0.382597	0.0358421	0.037129	0.058053	0.0600544	0.26594	0.26594	0.796171	0.556745	0.0577716	0.11506	0	0.139611	0.144624	0.0673002	0.0696171	0.184321	0.204294	0.696611	1.25996	0.346283	0.376237	0.290432	0.0312613	0.0065553	0.0350047	0.203601	0.00600027	1.04365e+10	3.99296e+09	6.44352e+09	7.01819e+09	7.01819e+09	0.672467	0.696611	6.61273e+09	6.21067e+09	3.74065e+08	1.25601	1.26359	1.79616	1.807	1981	1993	31
536	2015	22.9174	23.1808	23.5816	0.336984	0.0223568	0.0206706	0.0337198	0.0323743	-0.225788	-0.225788	0.768439	0.514694	0.045019	0.136307	0	0.221599	0.204887	0.108892	0.101233	0.0516879	0.084809	0.559897	1.02508	0.360517	0.400728	0.203198	0.02895	0.00281303	0.0476464	0.21542	0.0088717	8.97267e+09	3.02364e+09	5.94902e+09	5.43357e+09	5.43357e+09	0.605569	0.559897	5.18895e+09	4.69293e+09	2.006e+08	1.30134	1.31299	1.9429	1.96029	1981	1993	31
536	2016	23.6647	23.9392	24.1969	0.690976	0.0200977	0.0272761	0.0650362	0.0645127	-0.183595	-0.183595	0.759998	0.587355	0.00542646	0.151401	0	-0.0091688	-0.0124436	0.116984	0.112201	0.236121	0.191829	0.317807	2.48708	0.423181	0.423181	0.100383	0.0151549	0.010087	0.0813271	0.0919759	0.0151646	1.89436e+10	1.30896e+10	5.85402e+09	4.43599e+09	4.43599e+09	0.234169	0.317807	4.41192e+09	3.76438e+09	3.80723e+08	1.31579	1.33605	1.70255	1.72876	1981	1993	31
536	2017	23.7687	23.7968	23.8073	0.610753	0.00944288	0.00993316	0.0242593	0.028282	0.102133	0.102133	0.972292	0.962137	-0.0485219	0.118691	0	0.0209124	0.0219982	0.125455	0.11681	0.21488	0.164982	0.244685	1.30237	0.293456	0.293456	0.102481	0.026234	0.00188015	0.0719278	0.32178	0.014132	2.10184e+10	1.28371e+10	8.18137e+09	4.88905e+09	4.88905e+09	0.232608	0.244685	5.12628e+09	4.30877e+09	1.98474e+08	1.0285	1.04324	1.03935	1.05425	1981	1993	31
536	2018	23.6724	23.5783	23.5401	0.394939	-0.233339	-0.24863	-0.431673	-0.50538	-0.0759376	-0.0759376	1.09866	1.14153	-0.643443	0.086013	1	-0.0567085	-0.0539818	0.0391364	0.0380452	0.00204321	0.0487935	0.225279	0.696618	0.276793	0.276793	0.0227298	0.036182	0.00318744	0.0445736	0.526965	0.0150192	1.90899e+10	7.53934e+09	1.15505e+10	4.51779e+09	4.51779e+09	0.236659	0.225279	9.11651e+09	4.1292e+09	-4.98606e+09	0.910202	0.924081	0.876015	0.889373	1981	1993	31
536	2019	23.4059	23.565	23.5652	0.338072	-0.177294	-0.153807	-0.267844	-0.244243	-0.673707	-0.673707	0.852921	0.852787	-0.643443	-0.499953	1	-0.0360757	-0.0312966	0.0402044	0.0390041	0.077293	0.0857287	0.0874499	0.487678	0.205206	0.205206	0.01667	0.0341458	0.00233706	0.204966	0.578187	0.0188787	1.46237e+10	4.94386e+09	9.67983e+09	1.47412e+09	1.47412e+09	0.100804	0.0874499	3.30703e+09	2.21112e+09	-2.59268e+09	1.17244	1.195	1.17263	1.19519	1981	1993	31
538	2008	22.3201	23.1999	23.7253	0.645438	0.0938861	0.118849	0.264795	0.290714	0.390572	0.390572	0.414851	0.245298	0.0914301	0.30843	0	0.163433	0.206888	0.0749927	0.0941612	0.167677	0.114122	1.46742	2.59668	0.473011	0.473011	0.0326675	0.26364	0.0294461	0.0328369	0.048373	0.0119242	4.93717e+09	3.18664e+09	1.75053e+09	5.7232e+09	5.7232e+09	1.15921	1.46742	5.19993e+09	3.95799e+09	4.63532e+08	2.41051	2.44604	4.07667	4.13676	1993	1993	16
538	2009	22.5159	24.1875	24.268	0.60444	0.101442	0.111345	0.256452	0.295295	0.253108	0.253108	0.187954	0.173404	0.0959026	0.303541	0	0.0766898	0.084176	0.071718	0.0932349	0.151562	0.158863	1.31081	2.28708	0.380257	0.380257	0.0392147	0.274592	0.00692046	0.0332905	0.0428947	0.0628592	6.00535e+09	3.62987e+09	2.37547e+09	7.17178e+09	7.17178e+09	1.19423	1.31081	6.48399e+09	4.99486e+09	6.09195e+08	5.32045	5.69031	5.76689	6.16778	1993	1993	17
538	2010	22.7558	24.4523	24.5333	0.578349	0.121359	0.135843	0.28782	0.331194	0.404872	0.404872	0.183318	0.169052	0.102735	0.304768	0	0.0566069	0.0633628	0.0567737	0.0775573	0.084542	0.0934687	1.47751	2.10082	0.261358	0.261358	0.0603564	0.357498	0.0111944	0.0250812	0.030995	0.015668	7.63306e+09	4.41457e+09	3.21849e+09	1.00754e+10	1.00754e+10	1.31997	1.47751	9.04034e+09	7.00476e+09	9.26344e+08	5.455	5.55132	5.91535	6.01979	1993	1993	18
538	2011	22.9305	24.3451	24.4204	0.61108	0.1332	0.144811	0.342487	0.358568	0.122762	0.122762	0.243034	0.225403	0.11986	0.299719	0	-0.0492566	-0.0535504	0.067667	0.0742411	0.0633002	0.0866985	1.35283	2.20752	0.125698	0.125755	0.0454708	0.388945	0.00827682	0.0280937	0.11365	0.0268772	9.09092e+09	5.55528e+09	3.53564e+09	1.13123e+10	1.13123e+10	1.24435	1.35283	9.95643e+09	7.92181e+09	1.21091e+09	4.11465	4.23444	4.43649	4.56565	1993	1993	19
538	2012	23.0901	24.6521	24.6521	0.658976	0.148398	0.160215	0.435155	0.441285	0.209904	0.209904	0.209733	0.209727	0.131741	0.300204	0	0.0745453	0.0804812	0.0669027	0.0729455	0.0378175	0.0646266	1.38566	2.55032	0.162072	0.162072	0.04324	0.408856	0.00622596	0.0259648	0.117366	0.0214716	1.0664e+10	7.0273e+09	3.63667e+09	1.36868e+10	1.36868e+10	1.28346	1.38566	1.18837e+10	9.57799e+09	1.58252e+09	4.76797	4.87859	4.76809	4.87872	1993	1993	20
538	2013	23.279	25.0362	25.0362	0.700943	0.180224	0.197194	0.602642	0.61998	0.155476	0.155476	0.172532	0.172527	0.123559	0.296963	0	0.0265231	0.0290205	0.0624174	0.0676149	0.0285967	0.0221969	1.34337	2.97698	0.161708	0.16172	0.0416482	0.369334	0.0358478	0.0292064	0.0985774	0.0173253	1.28809e+10	9.02879e+09	3.85213e+09	1.58148e+10	1.58148e+10	1.22777	1.34337	1.38607e+10	1.11184e+10	2.32145e+09	5.79604	5.90422	5.7962	5.90438	1993	1993	21
538	2014	23.517	24.9832	24.9833	0.691199	0.152823	0.170919	0.494891	0.561301	0.189669	0.189669	0.230781	0.230775	0.144798	0.30164	0	0.0971073	0.108607	0.0360493	0.0403592	0.0663351	0.0491482	1.28767	3.5693	0.123855	0.150559	0.0339556	0.304951	0.12427	0.0293204	0.101104	0.0152274	1.63413e+10	1.12951e+10	5.04622e+09	1.88144e+10	1.88144e+10	1.15134	1.28767	1.60901e+10	1.31392e+10	2.49733e+09	4.33311	4.40363	4.33322	4.40374	1993	1993	22
538	2015	23.6829	25.1225	25.1225	0.701252	0.142843	0.154668	0.478139	0.509851	0.10225	0.10225	0.237021	0.23702	0.144336	0.305342	0	0.112981	0.122333	0.0460235	0.0503812	0.0763751	0.0918041	1.16401	3.61489	0.137358	0.295025	0.0548307	0.291588	0.00352692	0.0237827	0.085025	0.0123807	1.92909e+10	1.35278e+10	5.76314e+09	2.07381e+10	2.07381e+10	1.07502	1.16401	1.77449e+10	1.44059e+10	2.75558e+09	4.21904	4.27481	4.21906	4.27483	1993	1993	23
538	2016	23.9255	25.2011	25.2011	0.644396	0.119207	0.133594	0.335222	0.404086	0.0806499	0.0806499	0.27925	0.279249	0.139486	0.298639	0	0.121398	0.136049	0.0123343	0.0137214	0.122533	0.133194	1.02151	3.27675	0.133919	0.215357	0.041162	0.281374	0.00236242	0.0215765	0.0724914	0.00939364	2.45866e+10	1.58435e+10	8.74312e+09	2.24107e+10	2.24107e+10	0.911497	1.02151	1.92847e+10	1.5718e+10	2.93089e+09	3.58102	3.61699	3.58104	3.61701	1993	1993	24
538	2017	24.0448	25.4731	25.4731	0.654919	0.113078	0.119816	0.327684	0.342302	0.0849578	0.0849578	0.239718	0.239717	0.131844	0.311872	0	0.0417178	0.0442038	0.0437761	0.0495444	0.105526	0.117924	0.930006	3.3363	0.0962485	0.339886	0.0445378	0.312725	0.00501573	0.0159066	0.0630041	0.0115287	2.77025e+10	1.81429e+10	9.55961e+09	2.43146e+10	2.43146e+10	0.877704	0.930006	2.11089e+10	1.67316e+10	3.13253e+09	4.17157	4.22232	4.17159	4.22234	1993	1993	25
538	2018	24.137	25.1946	25.1946	0.655828	0.108295	0.113283	0.314655	0.328733	0.0984428	0.0984428	0.347265	0.347264	0.127945	0.305478	0	0.0865706	0.0905579	0.0399448	0.0459234	0.0190912	0.0560405	0.919702	2.67843	0.0993209	0.338472	0.0610114	0.328993	0.0106493	0.0116843	0.0564657	0.0102654	3.03776e+10	1.99225e+10	1.04551e+10	2.67082e+10	2.67082e+10	0.879208	0.919702	2.3291e+10	1.85494e+10	3.28975e+09	2.87964	2.91082	2.87966	2.91084	1993	1993	26
538	2019	24.6284	25.1724	25.5579	0.767245	0.0840358	0.10428	0.361049	0.37914	0.110695	0.110695	0.580466	0.39475	0.104664	0.285636	0	0.0423848	0.0525952	0.0257054	0.0246991	0.162281	0.106108	0.741287	4.64933	0.261674	0.439311	0.0410401	0.236555	0.00803787	0.0322761	0.04045	0.0108418	4.9658e+10	3.80999e+10	1.15581e+10	2.96647e+10	2.96647e+10	0.597379	0.741287	2.65599e+10	2.11914e+10	4.17305e+09	1.72275	1.74282	2.53325	2.56276	1993	1993	27
544	2008	20.4175	20.9197	21.3496	0.618554	0.0881189	0.0977788	0.231013	0.267474	0.104132	0.104132	0.605217	0.393723	0.329151	0.453054	0	0.110862	0.123015	0.0397067	0.0516785	0.382152	0.182391	0.385509	0.947068	0.134462	0.134462	0.153015	0.00279221	7.08728e-05	0.0777799	0.115042	0.466605	7.36567e+08	4.55606e+08	2.8096e+08	2.559e+08	2.559e+08	0.347423	0.385509	1.71671e+08	1.39964e+08	6.49054e+07	1.6523	3.0977	2.53986	4.76168	1993	1993	16
544	2009	20.429	21.2564	21.8248	0.690286	0.0788114	0.079265	0.254465	0.229505	0.131964	0.131964	0.437175	0.24763	0.281938	0.362967	0	0.0371493	0.0373631	0.0386853	0.0445043	0.0249008	0.0187435	0.391007	1.19488	0.0668629	0.0668629	0.205823	0.0028407	9.7759e-05	0.0424966	0.177832	0.441314	7.45094e+08	5.14328e+08	2.30766e+08	2.8967e+08	2.8967e+08	0.388769	0.391007	2.08001e+08	1.84529e+08	5.87219e+07	2.28741	4.09428	4.03828	7.22817	1993	1993	17
544	2010	20.7203	21.5029	22.0558	0.589823	0.0739587	0.084654	0.180309	0.230533	0.106035	0.106035	0.457186	0.26302	0.294598	0.389048	0	0.138697	0.158754	0.0524727	0.0623823	0.0340007	0.0121208	0.367811	1.53894	0.221084	0.221084	0.164461	0.0101787	0.000346568	0.0722903	0.140619	0.315238	9.97023e+08	5.88067e+08	4.08956e+08	3.20385e+08	3.20385e+08	0.321342	0.367811	2.26e+08	1.9574e+08	7.37386e+07	2.18729	3.19424	3.80199	5.55228	1993	1993	18
545	2009	19.2905	21.0673	21.3732	0.0360349	-0.0655706	-0.0528695	-0.0680217	-0.0559761	-0.310297	-0.310297	0.169176	0.1246	-0.303745	0.471215	1	-0.144772	-0.11673	0.125073	0.109776	0.0207919	0.0361003	0.317833	0.937492	0.0190062	0.00429402	0.35501	0.192091	0.196486	0.232192	0.0190719	0	2.38653e+08	8.59985e+06	2.30053e+08	9.40742e+07	9.40742e+07	0.394188	0.317833	1.22649e+08	4.9745e+07	-1.56486e+07	5.911	5.911	8.02565	8.02565	1992	1993	18
545	2014	21.4721	21.9995	22.46	0.768008	0.0197198	0.025364	0.0850021	0.0916447	-0.127292	-0.127292	0.590137	0.372336	0.0167514	0.136443	0	0.037424	0.0481355	0.0586934	0.113857	0.185548	0.43691	0.447056	3.08673	0.0920705	0.093496	0.0165319	0.037734	0.000330264	0.0885955	0.260554	0.0245399	2.1145e+09	1.62395e+09	4.90547e+08	7.34944e+08	7.34944e+08	0.347573	0.447056	7.22632e+08	6.34666e+08	4.16975e+07	1.69452	1.73715	2.68575	2.75331	1992	1993	23
545	2015	21.6494	22.648	22.9944	0.699145	0.0519568	0.0565522	0.172697	0.209865	-0.0341135	-0.0341135	0.368422	0.260549	0.00610619	0.154499	0	0.0266839	0.029044	0.0628837	0.117424	0.235209	0.498867	0.306023	1.96517	0.10518	0.107353	0.012151	0.0404406	0.0127607	0.1073	0.235227	0.0199542	2.52483e+09	1.76522e+09	7.59609e+08	7.09872e+08	7.09872e+08	0.281156	0.306024	7.05538e+08	6.00198e+08	1.31182e+08	2.71427	2.76954	3.83806	3.9162	1992	1993	24
545	2016	21.715	22.5827	22.5991	0.705887	0.0448093	0.046278	0.152354	0.155622	0.473607	0.473607	0.419934	0.413083	0.0449024	0.179091	0	-0.047997	-0.0495702	0.0465284	0.0517865	0.0539534	0.0718865	0.400734	1.84118	0.0618007	0.0618007	0.0135643	0.0442206	0.000623946	0.0916151	0.467728	0.0247029	2.69595e+09	1.90304e+09	7.92915e+08	1.04607e+09	1.04607e+09	0.388016	0.400734	9.99101e+08	8.5873e+08	1.20804e+08	2.38133	2.44164	2.42082	2.48214	1992	1993	25
545	2017	21.7357	22.4581	22.4727	0.728091	0.060252	0.0608745	0.221589	0.215183	0.664326	0.664326	0.485554	0.478516	0.0959318	0.241815	0	0.093227	0.0941901	0.0706511	0.0719852	0.180152	0.171632	0.639114	1.96892	0.204639	0.204639	0.0243261	0.0898417	0.00406659	0.110159	0.444376	0.0191693	2.75223e+09	2.00388e+09	7.48358e+08	1.74101e+09	1.74101e+09	0.632579	0.639114	1.57399e+09	1.32001e+09	1.65828e+08	2.0595	2.09975	2.08979	2.13064	1992	1993	26
545	2018	21.8632	22.1424	22.1493	0.65667	0.0326375	0.0347159	0.0950616	0.112025	0.0652583	0.0652583	0.756416	0.751185	0.0518979	0.19315	0	-0.112249	-0.119398	0.105114	0.108906	0.131309	0.135333	0.630947	1.24396	0.0932008	0.0932008	0.0214623	0.0861075	0.00535224	0.0711366	0.376391	0.0163711	3.12662e+09	2.05316e+09	1.07346e+09	1.85462e+09	1.85462e+09	0.593172	0.630947	1.75837e+09	1.4964e+09	1.02045e+08	1.32202	1.34403	1.33123	1.35339	1992	1993	27
545	2019	21.8518	22.1068	22.1132	0.67175	0.00809101	0.00804493	0.0246489	0.0239552	0.0163138	0.0163138	0.774934	0.769979	0.029617	0.171972	0	-0.000680532	-0.000676656	0.102865	0.107016	0.0197858	0.0170926	0.606282	1.35759	0.0721677	0.0721677	0.0284915	0.0747585	0.0154235	0.0702233	0.380915	0.0161363	3.0912e+09	2.07652e+09	1.01469e+09	1.88488e+09	1.88488e+09	0.609755	0.606282	1.82905e+09	1.56073e+09	2.5011e+07	1.29043	1.3116	1.29874	1.32004	1992	1993	28
546	2014	22.1317	22.2892	22.661	0.418777	0.059904	0.111873	0.103065	0.198825	14.3528	14.3528	0.854335	0.589021	0.150037	0.287559	0	0.0404629	0.0755658	0.109635	0.104406	0.0274919	0.209236	0.627197	0.341971	0.0320907	0.0320907	0.00775079	0.0834187	0.0117901	0.0759263	0.63062	0.0355742	4.08962e+09	1.71264e+09	2.37698e+09	1.37347e+09	1.37347e+09	0.335843	0.627197	1.1674e+09	9.78516e+08	2.44985e+08	1.1705	1.21744	1.69773	1.76582	1993	1993	22
546	2015	22.199	22.6842	23.06	0.456696	0.0663553	0.0685863	0.122133	0.122121	0.358047	0.358047	0.615588	0.422719	0.139716	0.333522	0	0.0638702	0.0660176	0.071303	0.0737512	0.0617629	0.188132	0.440756	0.754133	0.0434396	0.0460667	0.117252	0.045935	0.0880701	0.0652272	0.556152	0.0225093	4.37418e+09	1.99767e+09	2.37651e+09	1.86524e+09	1.86524e+09	0.426419	0.440756	1.60463e+09	1.24314e+09	2.9025e+08	1.62446	1.67906	2.36563	2.44514	1993	1993	23
546	2016	22.3564	22.6899	22.9775	0.455071	0.0640262	0.0690556	0.117495	0.126898	0.160219	0.160219	0.716429	0.537355	0.175044	0.369582	0	-0.00470339	-0.00507285	0.0348574	0.0440598	0.0512477	0.103553	0.455877	0.945435	0.079289	0.079289	0.192888	0.0478727	0.0129264	0.0522401	0.552085	0.0238981	5.11997e+09	2.32995e+09	2.79002e+09	2.16408e+09	2.16408e+09	0.422675	0.455877	1.78527e+09	1.36428e+09	3.27812e+08	1.39581	1.44286	1.86097	1.92369	1993	1993	24
546	2017	22.8015	23.432	23.5494	0.483893	0.0503021	0.0613158	0.0974643	0.116269	1.34435	1.34435	0.532337	0.473363	0.0841628	0.185648	0	0.0367811	0.0448345	0.0345377	0.0364996	0.121473	0.188149	0.773938	1.02631	0.0762149	0.0762149	0.125502	0.16671	0.00590095	0.0318743	0.419421	0.0338548	7.99055e+09	3.86657e+09	4.12398e+09	5.07336e+09	5.07336e+09	0.63492	0.773938	4.64637e+09	4.1315e+09	4.01941e+08	1.87851	2.06352	2.11254	2.32061	1993	1993	25
547	2008	21.0557	21.1175	21.1375	0.675117	0.0385102	0.0297015	0.118536	0.119294	-0.0719927	-0.0719927	0.940094	0.921473	0.141764	0.337758	0	0.039576	0.0305235	0.0277431	0.0303965	0.0786506	0.0595109	0.224338	1.46979	0.109377	0.109377	0.111963	0.0596803	0.106887	0.134899	0.0922762	0.0112789	1.39436e+09	9.41359e+08	4.53005e+08	4.05581e+08	4.05581e+08	0.290871	0.224338	3.48084e+08	2.68593e+08	5.36972e+07	1.06372	1.07586	1.08522	1.0976	1993	1993	16
547	2009	21.2525	21.6884	21.7729	0.699009	0.0544381	0.0597764	0.180863	0.191735	-0.0533699	-0.0533699	0.646634	0.594266	0.123755	0.364502	0	0.0504413	0.0553878	0.00689309	0.0206537	0.0481547	0.0222329	0.248346	1.44844	0.166133	0.178097	0.0946444	0.0565157	0.0676293	0.163244	0.0686078	0.00898647	1.69757e+09	1.18662e+09	5.10952e+08	3.83935e+08	3.83935e+08	0.226167	0.248346	3.36421e+08	2.4399e+08	9.24123e+07	1.54647	1.56049	1.68275	1.69801	1993	1993	17
547	2010	21.3515	21.993	22.1047	0.719476	0.0275504	0.0289141	0.0982107	0.0996177	0.164389	0.164389	0.526496	0.470878	0.131909	0.351903	0	0.0527261	0.0553359	0.00702618	0.0143405	0.0343534	0.0144618	0.250312	1.59439	0.100536	0.1006	0.0996442	0.0701034	0.0545517	0.15595	0.0683093	0.0113673	1.87437e+09	1.34856e+09	5.25805e+08	4.47049e+08	4.47049e+08	0.238506	0.250312	3.88079e+08	2.89731e+08	5.16397e+07	1.89935	1.92119	2.12369	2.14811	1993	1993	18
547	2011	21.5027	21.7989	21.8642	0.755924	0.0615197	0.0661609	0.252052	0.253563	-0.0856631	-0.0856631	0.743634	0.69667	0.158381	0.420962	0	0.0268392	0.028864	0.0143319	0.0152985	0.0266234	0.0275606	0.201623	3.58737	0.366277	0.387416	0.0831195	0.097183	0.0420506	0.20605	0.0408967	0.0142116	2.18026e+09	1.64811e+09	5.32149e+08	4.08754e+08	4.08754e+08	0.187479	0.201623	3.44015e+08	2.36684e+08	1.34129e+08	1.34475	1.36413	1.4354	1.45609	1993	1993	19
547	2012	21.673	21.9639	22.0281	0.681445	0.0567332	0.061552	0.178095	0.216368	0.036216	0.036216	0.747624	0.701097	0.155491	0.405807	0	0.0027577	0.00299194	0.0249896	0.0261726	0.0381566	0.0369736	0.177768	6.68453	0.250819	0.382936	0.0983667	0.107087	0.0357797	0.212267	0.0339028	0.0116258	2.58502e+09	1.76155e+09	8.23471e+08	4.23557e+08	4.23557e+08	0.163851	0.177768	3.57698e+08	2.51675e+08	1.46656e+08	1.33757	1.3533	1.42633	1.44311	1993	1993	20
547	2013	21.7661	22.1262	22.2027	0.626688	0.0551833	0.0577507	0.147821	0.166329	0.265828	0.265828	0.697637	0.646256	0.00661677	0.337836	0	-0.0396902	-0.0415368	0.0336846	0.03561	0.0140905	0.0128035	0.197757	3.99626	0.188458	0.263215	0.127029	0.171889	0.0401828	0.218107	0.0540092	0.0111334	2.8373e+09	1.7781e+09	1.0592e+09	5.3615e+08	5.3615e+08	0.188965	0.197757	5.32603e+08	3.55019e+08	1.56571e+08	1.43341	1.44955	1.54737	1.5648	1993	1993	21
547	2014	21.9711	23.2524	23.3463	0.699292	0.0658132	0.0725341	0.218861	0.217622	0.596533	0.596533	0.277662	0.252785	0.0799761	0.358092	0	0.0380392	0.0419238	0.0389197	0.0417616	0.041975	0.049018	0.270881	5.51593	0.190702	0.260112	0.122629	0.140239	0.0261627	0.199327	0.0539223	0.0278649	3.4827e+09	2.43542e+09	1.04727e+09	855981251	855981251	0.245781	0.270881	7.87523e+08	5.49462e+08	2.29207e+08	3.6015	4.0402	3.95593	4.4378	1993	1993	22
547	2015	22.638	23.6924	24.0738	0.810856	0.031859	0.0421056	0.168437	0.185499	0.311624	0.311624	0.348384	0.237923	0.21425	0.47522	0	0.0252633	0.0333885	0.0416814	0.0459208	0.0412913	0.0376588	0.21869	4.64088	0.357984	0.357984	0.081941	0.0865686	0.0158414	0.224981	0.0355842	0.0256169	6.78504e+09	5.50169e+09	1.28335e+09	1.12273e+09	1.12273e+09	0.165471	0.21869	8.82182e+08	5.89183e+08	2.16165e+08	2.8704	4.26521	4.20304	6.24541	1993	1993	23
547	2018	22.9563	23.2234	23.3576	0.77484	0.0544276	0.059904	0.241729	0.251018	0.496127	0.496127	0.765576	0.669442	0.124991	0.325944	0	0.020016	0.0220299	0.00311939	0.00242338	0.0443203	0.0618055	0.414846	2.38341	0.204676	0.204676	0.150033	0.0737555	0.00678599	0.0712661	0.0660034	0.0379187	9.32767e+09	7.22745e+09	2.10022e+09	3.5158e+09	3.5158e+09	0.376921	0.414846	3.07635e+09	2.36984e+09	5.07683e+08	1.30621	1.79683	1.49378	2.05486	1993	1993	26
547	2019	23.1084	23.5268	23.672	0.75401	0.0665272	0.0715799	0.270446	0.302835	0.148888	0.148888	0.658148	0.569182	0.161646	0.366921	0	0.00357203	0.00384332	0.0113779	0.0120371	0.0382528	0.0495511	0.400151	2.18688	0.155406	0.16563	0.167167	0.0703525	0.0432825	0.0677597	0.0651545	0.0402998	1.0861e+10	8.18929e+09	2.6717e+09	4.03926e+09	4.03926e+09	0.371905	0.400151	3.38633e+09	2.55717e+09	7.22551e+08	1.51942	2.00513	1.75691	2.31854	1993	1993	27
551	2008	21.3621	21.4107	21.4357	0.491445	0.0447186	0.0445242	0.0879327	0.0863205	0.0110344	0.0110344	0.952547	0.928998	0.0483025	0.255352	0	0.0501028	0.049885	0.00825045	0.0081587	0.0355039	0.0158031	0.882469	1.14566	0.187009	0.187165	0.0865162	0.219911	0.00974123	0.134766	0.275107	0.0522856	1.89423e+09	9.30908e+08	9.63319e+08	1.6789e+09	1.6789e+09	0.886322	0.882469	1.5978e+09	1.25019e+09	8.47072e+07	1.04982	1.10774	1.07643	1.13582	1993	1994	16
551	2009	21.44	22.0167	22.0167	0.485225	0.0598402	0.0621694	0.116245	0.121475	0.0280592	0.0280592	0.561737	0.561712	0.0488487	0.226571	0	0.0741287	0.077014	0.0199565	0.0209408	0.0218539	0.0135688	0.875725	1.16029	0.225414	0.225625	0.0963493	0.167264	0.0308978	0.11834	0.273832	0.0327963	2.04766e+09	9.93575e+08	1.05408e+09	1.726e+09	1.726e+09	0.842916	0.875725	1.64169e+09	1.33494e+09	1.22532e+08	1.78019	1.84056	1.78027	1.84064	1993	1994	17
551	2010	21.816	22.47	22.5185	0.534604	0.0381596	0.0452506	0.0819937	0.0932045	0.305407	0.305407	0.519947	0.495334	0.0480678	0.201372	0	0.0474945	0.0563202	0.0146823	0.0141753	0.0666399	0.0102577	0.895877	1.24546	0.174771	0.174771	0.106847	0.168369	0.00640738	0.10207	0.2803	0.0533095	2.98236e+09	1.59438e+09	1.38798e+09	2.25314e+09	2.25314e+09	0.755488	0.895877	2.14483e+09	1.79942e+09	1.13806e+08	1.92327	2.16383	2.01884	2.27135	1993	1994	18
559	2008	22.4825	22.5949	22.6962	0.307392	0.0563321	0.0579137	0.0813333	0.0923046	0.145488	0.145488	0.893688	0.807577	0.0560327	0.169688	0	0.0756039	0.0777266	0.0113705	0.0119717	0.0929931	0.0987763	0.858238	0.778629	0.124909	0.124909	0.117171	0.199457	0.00158557	0.0513824	0.353274	0.0222244	5.80773e+09	1.78525e+09	4.02248e+09	4.84829e+09	4.84829e+09	0.8348	0.858238	4.57663e+09	4.02559e+09	3.27162e+08	1.11896	1.14717	1.23827	1.26949	1993	1994	16
559	2009	22.4827	22.9009	23.1956	0.323141	0.0517878	0.0517954	0.076512	0.0756432	0.148836	0.148836	0.658286	0.490259	0.0552025	0.181175	0	0.125149	0.125167	0.025039	0.0238704	0.0955322	0.0833866	0.958909	1.00022	0.0865825	0.0865825	0.161604	0.184343	0.00201833	0.0601338	0.386755	0.0211331	5.80942e+09	1.87726e+09	3.93216e+09	5.56989e+09	5.56989e+09	0.958769	0.958909	5.26242e+09	4.56076e+09	3.00857e+08	1.5191	1.55565	2.03974	2.08882	1993	1994	17
559	2010	22.8125	23.7672	23.7684	0.500039	0.0584745	0.0680287	0.116958	0.118525	0.403919	0.403919	0.384904	0.384451	0.0581839	0.17666	0	0.0558752	0.0650047	0.0356901	0.0317067	0.0743655	0.135303	1.1261	1.34604	0.247403	0.247403	0.133347	0.161458	0.000575678	0.0678597	0.244128	0.014819	8.0786e+09	4.03961e+09	4.03899e+09	7.81968e+09	7.81968e+09	0.967949	1.1261	7.3647e+09	6.43825e+09	4.72392e+08	2.59805	2.64169	2.60111	2.64481	1993	1994	18
559	2011	22.8985	23.34	23.3407	0.468209	0.0578575	0.0603453	0.108798	0.116821	0.0452416	0.0452416	0.643105	0.642665	0.0564003	0.172464	0	0.0471192	0.0491453	0.0427474	0.0401046	0.0207429	0.0939529	0.968238	1.26501	0.216085	0.216085	0.147271	0.174043	0.00217241	0.0729031	0.239863	0.0157868	8.80454e+09	4.12237e+09	4.68217e+09	8.17345e+09	8.17345e+09	0.928322	0.968238	7.71246e+09	6.76382e+09	5.09409e+08	1.55496	1.58241	1.55602	1.58349	1993	1994	19
559	2012	22.8708	23.1858	23.1863	0.464386	0.0445786	0.0439595	0.083229	0.0823711	0.0203532	0.0203532	0.729769	0.72939	0.0347438	0.168424	0	0.07179	0.070793	0.0125073	0.0112075	0.024775	0.0934975	0.960372	1.77641	0.122039	0.122039	0.167951	0.167095	0.00165901	0.0769271	0.27875	0.0225178	8.56333e+09	3.97669e+09	4.58664e+09	8.33981e+09	8.33981e+09	0.973898	0.960372	8.05005e+09	6.93518e+09	3.81741e+08	1.3703	1.40417	1.37101	1.4049	1993	1994	20
559	2013	22.9998	23.3871	23.3877	0.394408	0.0619556	0.065947	0.102306	0.11512	0.110596	0.110596	0.678868	0.678445	0.0543797	0.197785	0	0.137441	0.146295	0.0466844	0.0510021	0.0227891	0.0277734	1.01192	1.36061	0.108035	0.108035	0.168574	0.166659	0.00133743	0.0838905	0.267121	0.0212179	9.74269e+09	3.8426e+09	5.90009e+09	9.26216e+09	9.26216e+09	0.950678	1.01192	8.75848e+09	7.43024e+09	6.03614e+08	1.47304	1.50778	1.47396	1.50872	1993	1994	21
559	2014	23.2001	24.1312	24.1324	0.366184	0.0657183	0.0722776	0.103687	0.116368	0.0611863	0.0611863	0.394096	0.393638	0.0641769	0.222041	0	0.114114	0.125503	0.0332802	0.0390002	0.079688	0.0518861	0.908153	1.35136	0.252402	0.252402	0.148628	0.141678	0.000495603	0.0880905	0.232115	0.0154671	1.19032e+10	4.35874e+09	7.54442e+09	9.82888e+09	9.82888e+09	0.825737	0.908153	9.19809e+09	7.64646e+09	7.82255e+08	2.53745	2.58123	2.54041	2.58423	1993	1994	22
559	2015	23.2685	24.8175	24.819	0.359363	0.0657835	0.068035	0.102684	0.106748	0.0419741	0.0419741	0.212464	0.212143	0.0679492	0.21251	0	0.0955095	0.0987784	0.0210098	0.02382	0.0793548	0.0908126	0.830948	1.44321	0.276741	0.276741	0.159933	0.125064	0.000778017	0.0786839	0.227098	0.0143547	1.27468e+10	4.58074e+09	8.16609e+09	1.02414e+10	1.02414e+10	0.80345	0.830948	9.54554e+09	8.06503e+09	8.38531e+08	4.70668	4.78198	4.71381	4.78922	1993	1994	23
559	2016	23.1672	24.3387	24.34	0.410138	0.0773169	0.0734005	0.131076	0.119053	0.0531554	0.0531554	0.309892	0.309481	0.075317	0.219471	0	0.108371	0.102882	0.00952643	0.0143921	0.0712331	0.0402055	0.889018	1.20108	0.165983	0.165983	0.175053	0.132275	0.000837371	0.0808681	0.254813	0.0167995	1.15177e+10	4.72386e+09	6.79388e+09	1.07858e+10	1.07858e+10	0.936453	0.889018	9.97347e+09	8.41865e+09	8.90515e+08	3.22693	3.28722	3.23122	3.29158	1993	1994	24
559	2017	23.1682	24.252	24.252	0.467702	0.0801034	0.0801438	0.150486	0.142842	0.0341578	0.0341578	0.338288	0.338287	0.0739464	0.20666	0	0.103282	0.103335	0.00647744	0.00251006	0.0871323	0.068766	0.967952	1.32128	0.153148	0.153148	0.166206	0.162176	0.000645296	0.0795713	0.263163	0.0168464	1.15294e+10	5.3923e+09	6.13706e+09	1.11542e+10	1.11542e+10	0.967464	0.967952	1.03294e+10	8.8491e+09	9.23542e+08	2.95606	3.01038	2.95607	3.01038	1993	1994	25
559	2018	23.2122	23.7525	23.7525	0.453387	0.0621248	0.0634923	0.113654	0.117663	0.0186329	0.0186329	0.582555	0.582555	0.0525203	0.185972	0	0.0101474	0.0103707	0.0552992	0.0535425	0.0163383	0.0444214	0.963797	1.39889	0.17041	0.17041	0.152791	0.168722	0.00255454	0.0366594	0.257368	0.0162106	1.20484e+10	5.46258e+09	6.5858e+09	1.13621e+10	1.13621e+10	0.943037	0.963797	1.07653e+10	9.24905e+09	7.48503e+08	1.71658	1.74689	1.71658	1.74689	1993	1994	26
559	2019	23.2105	23.785	23.785	0.45295	0.0453828	0.0453448	0.0829593	0.0829228	-0.0687349	-0.0687349	0.563	0.562999	0.0475116	0.175717	0	0.106122	0.106033	0.0546098	0.0544684	0.0453005	0.0502259	0.878955	1.4073	0.172981	0.172981	0.16039	0.16912	0.000971261	0.0432336	0.267636	0.0127639	1.20282e+10	5.44817e+09	6.58001e+09	1.05811e+10	1.05811e+10	0.879693	0.878955	1.00784e+10	8.72183e+09	5.45873e+08	1.7762	1.79917	1.7762	1.79917	1993	1994	27
561	2011	21.0808	21.7189	22.1823	0.62938	0.0854295	0.0900598	0.230505	0.237794	0.140742	0.140742	0.528281	0.332381	0.139195	0.40968	0	0.0357722	0.037711	0.285473	0.273512	0.194323	0.410236	0.697239	2.40686	0.209789	0.209789	0.351308	0.199072	0.00741185	0.237874	0.103867	0.0397574	1.42977e+09	8.99868e+08	5.29901e+08	9.45637e+08	9.45637e+08	0.661392	0.697239	8.1401e+08	5.58229e+08	1.22144e+08	1.89293	1.9713	3.0086	3.13316	1992	1994	20
561	2012	21.2077	21.6782	22.0628	0.571759	0.0198255	0.0210816	0.0462952	0.052539	-0.0429046	-0.0429046	0.624686	0.425216	0.0354582	0.360611	0	-0.0302061	-0.0321199	0.0550172	0.0835414	0.0560751	0.266413	0.592909	2.09833	0.164085	0.164085	0.365818	0.224476	0.00479695	0.28439	0.103508	0.0335213	1.6232e+09	9.28076e+08	6.95119e+08	9.05065e+08	9.05065e+08	0.557582	0.592909	8.72973e+08	5.78688e+08	3.21807e+07	1.60081	1.65633	2.35175	2.43332	1992	1994	21
561	2013	21.234	22.1472	22.1491	0.594679	0.0180632	0.0183013	0.0445652	0.043927	-0.125599	-0.125599	0.401253	0.400503	0.0316232	0.406736	0	0.0532838	0.0539863	0.0440272	0.0457448	0.0934632	0.10808	0.481123	2.1899	0.222339	0.222339	0.303373	0.23622	0.00726528	0.332305	0.0925345	0.0399625	1.66657e+09	9.91072e+08	6.75494e+08	7.91389e+08	7.91389e+08	0.474862	0.481123	7.66363e+08	4.69502e+08	3.01035e+07	2.49219	2.59593	2.49686	2.6008	1992	1994	22
561	2014	21.3682	22.5244	22.5265	0.54483	0.0225328	0.0240425	0.0495041	0.0556648	0.170112	0.170112	0.314703	0.31403	0.0492686	0.400688	0	0.0213216	0.0227502	0.0421253	0.0435903	0.0449212	0.0569156	0.518414	2.03561	0.203087	0.203087	0.291157	0.24815	0.00596963	0.308947	0.0776727	0.0334628	1.90592e+09	1.0384e+09	8.67521e+08	9.26014e+08	9.26014e+08	0.485861	0.518414	8.80391e+08	5.54972e+08	4.29458e+07	3.1776	3.28761	3.18441	3.29466	1992	1994	23
561	2015	21.5415	22.9816	22.984	0.496732	0.0411926	0.0447516	0.0818503	0.0929813	0.163124	0.163124	0.236901	0.236338	0.0874578	0.41104	0	0.0650761	0.0706985	0.0226388	0.024338	0.0062459	0.0209444	0.516292	1.93873	0.231904	0.231904	0.261946	0.25813	0.00474792	0.274866	0.0602553	0.0271974	2.2664e+09	1.1258e+09	1.14061e+09	1.07707e+09	1.07707e+09	0.475233	0.516292	9.82871e+08	6.34351e+08	9.33592e+07	4.22117	4.33919	4.23123	4.34953	1992	1994	24
561	2016	21.5598	22.8397	22.842	0.542064	0.0459143	0.0463364	0.100264	0.0964551	0.0390245	0.0390245	0.278069	0.277444	0.0961085	0.434609	0	-0.0123948	-0.0125087	0.0388437	0.0417646	0.00584967	0.0162662	0.489239	2.19802	0.145523	0.145523	0.276096	0.25927	0.00376843	0.289418	0.0805335	0.0300779	2.30846e+09	1.25133e+09	1.05713e+09	1.1191e+09	1.1191e+09	0.484782	0.489239	1.01155e+09	6.3273e+08	1.05992e+08	3.59624	3.70776	3.60433	3.71611	1992	1994	25
561	2017	21.7443	22.5906	22.6002	0.504703	0.0320276	0.034973	0.0646635	0.073114	0.0872267	0.0872267	0.429	0.424894	0.0711009	0.438132	0	0.0741081	0.0809233	0.0475501	0.051247	0.0245535	0.0194334	0.478598	1.75165	0.238115	0.238115	0.234102	0.203744	0.00162124	0.321556	0.114557	0.0358088	2.77605e+09	1.40108e+09	1.37497e+09	1.21672e+09	1.21672e+09	0.438291	0.478598	1.13021e+09	6.83635e+08	8.89102e+07	2.331	2.41757	2.35353	2.44093	1992	1994	26
561	2018	21.7909	22.2846	22.2917	0.516524	0.0341038	0.0348978	0.0705386	0.0713294	0.00580133	0.00580133	0.610341	0.606055	0.0624776	0.440007	0	0.0302229	0.0309266	0.043253	0.0467544	0.0330796	0.031257	0.43057	1.86352	0.176906	0.176906	0.238064	0.219634	0.00369536	0.195535	0.0960776	0.0329968	2.9084e+09	1.50226e+09	1.40614e+09	1.22378e+09	1.22378e+09	0.420772	0.43057	1.14732e+09	6.85306e+08	9.91875e+07	1.63843	1.69434	1.65001	1.70632	1992	1994	27
561	2019	21.8951	22.5119	22.5181	0.503017	0.0301139	0.0316822	0.0605935	0.0645809	0.09888	0.09888	0.53969	0.536342	0.0460876	0.372851	0	0.0738259	0.0776706	0.025256	0.0279739	0.0115086	0.025789	0.438299	1.87771	0.230818	0.230818	0.239047	0.174892	0.00721678	0.156855	0.076111	0.0305631	3.22797e+09	1.62373e+09	1.60425e+09	1.34478e+09	1.34478e+09	0.416603	0.438299	1.2828e+09	8.43379e+08	9.72069e+07	1.85292	1.91133	1.86448	1.92326	1992	1994	28
565	2008	20.9533	21.2639	21.431	0.345273	0.018944	0.0212448	0.0289343	0.034316	0.0270652	0.0270652	0.733004	0.62017	0.014291	0.183881	0	0.0128631	0.0144253	0.0278539	0.0371223	0.121104	0.105749	0.33829	0.65231	0.0763492	0.0763492	0.0404918	0.0804977	0.00858255	0.115275	0.212929	0.0616162	1.25858e+09	4.34555e+08	8.24027e+08	3.79657e+08	3.79657e+08	0.301655	0.33829	3.74231e+08	3.09845e+08	2.38426e+07	1.36425	1.45383	1.61246	1.71834	1992	1994	17
565	2009	21.1063	21.7637	22.0476	0.458633	0.132645	0.142775	0.245018	0.240476	0.0323409	0.0323409	0.518184	0.390103	-0.0178466	0.284184	0	-0.0687409	-0.0739906	0.0680681	0.0791891	0.0549975	0.0964502	0.287628	1.68973	0.175172	0.175172	0.0343828	0.0976876	0.00209513	0.157218	0.313599	0.0478084	1.46671e+09	6.72682e+08	7.94028e+08	3.91935e+08	3.91935e+08	0.267221	0.287628	3.9893e+08	2.80554e+08	1.94551e+08	1.92982	2.02671	2.56342	2.69213	1992	1994	18
565	2010	21.0758	21.5773	21.8153	0.467977	-0.00902011	-0.00888271	-0.0169544	-0.0165486	0.11344	0.11344	0.605637	0.477356	-0.49592	0.240173	1	-0.0198216	-0.0195196	0.0410702	0.0446032	0.021499	0.0261001	0.302067	2.19355	0.263219	0.263219	0.0348807	0.0834612	0.00126754	0.241791	0.316761	0.0438862	1.4227e+09	6.65789e+08	7.56907e+08	4.36397e+08	4.36397e+08	0.306739	0.302067	6.52814e+08	3.31586e+08	-1.28329e+07	1.65115	1.72694	2.09487	2.19103	1992	1994	19
565	2011	20.7117	21.2101	21.2101	0.436411	-0.213743	-0.175256	-0.379253	-0.321592	0.148503	0.148503	0.607492	0.607492	-0.525749	0.202632	1	-0.0866278	-0.0710295	0.0345835	0.0306298	0.128567	0.0701608	0.415725	0.939497	0.0773945	0.0773945	0.05004	0.109575	0.00120854	0.217168	0.311355	0.0571706	9.88529e+08	4.31405e+08	5.57124e+08	5.01203e+08	5.01203e+08	0.507019	0.415724	7.64709e+08	3.99643e+08	-2.11291e+08	1.64611	1.74593	1.64611	1.74593	1992	1994	20
565	2012	20.7713	21.3473	21.3473	0.553353	0.0550265	0.0566643	0.123199	0.112568	0.0401224	0.0401224	0.562105	0.562105	-0.0575465	0.223397	0	0.0612871	0.0631111	0.0740726	0.0676693	0.112818	0.104924	0.511666	1.61972	0.209251	0.209251	0.0472257	0.101917	0.0089917	0.183288	0.220015	0.0232953	1.04918e+09	5.80565e+08	4.68612e+08	5.21312e+08	5.21312e+08	0.496877	0.511666	5.51312e+08	4.04853e+08	5.77326e+07	1.77903	1.82146	1.77903	1.82146	1992	1994	21
565	2013	20.6923	21.2582	21.2582	0.616379	0.0378213	0.0363281	0.0985902	0.0872477	0.056138	0.056138	0.567817	0.567817	0.0255537	0.239306	0	0.011349	0.0109009	0.0752463	0.0676168	0.0384201	0.0673149	0.54549	1.52139	0.1073	0.1073	0.102362	0.129872	0.0125631	0.13949	0.236302	0.0246536	9.69478e+08	5.97565e+08	3.71912e+08	5.50578e+08	5.50578e+08	0.567912	0.54549	5.36508e+08	4.18821e+08	3.66669e+07	1.76113	1.80565	1.76113	1.80565	1992	1994	22
565	2014	20.6754	21.682	21.682	0.668884	0.0467748	0.0463794	0.141264	0.1297	0.0040828	0.0040828	0.365434	0.365434	0.0260932	0.227613	0	0.0315725	0.0313056	0.0251189	0.0263118	0.0448939	0.0317166	0.575051	1.76568	0.0973997	0.0973997	0.103839	0.11635	0.0028215	0.122693	0.249431	0.0245078	9.53222e+08	6.37595e+08	3.15627e+08	5.52825e+08	5.52825e+08	0.579955	0.575051	5.384e+08	4.26995e+08	4.45868e+07	2.73647	2.80522	2.73647	2.80522	1992	1994	23
565	2015	20.7823	22.6357	22.6357	0.73303	0.136285	0.143566	0.510489	0.482852	0.172779	0.172779	0.1567	0.1567	0.0118627	0.226816	0	0.0149994	0.0158008	0.010778	0.0106518	0.0223271	0.0504524	0.643822	2.08664	0.117125	0.117125	0.0959582	0.124927	0.00273974	0.15668	0.220506	0.0215132	1.06082e+09	7.77612e+08	2.83206e+08	6.48342e+08	6.48342e+08	0.611172	0.643822	6.40651e+08	5.01288e+08	1.44574e+08	6.38163	6.52194	6.38163	6.52194	1992	1994	24
565	2016	21.0104	22.4827	22.4827	0.737224	0.167695	0.186741	0.638166	0.705657	2.63591	2.63591	0.229409	0.229409	0.0195116	0.0758402	0	0.0617062	0.0687147	0.0236792	0.0272021	0.67759	0.786146	1.96978	2.42244	0.287677	0.287677	0.0939041	0.0815326	0.00115528	0.0360421	0.182285	0.0167207	1.33267e+09	9.82473e+08	3.50193e+08	2.35732e+09	2.35732e+09	1.76887	1.96978	2.31132e+09	2.17854e+09	2.23481e+08	4.35902	4.43315	4.35902	4.43315	1992	1994	25
565	2017	21.175	22.0113	22.0113	0.665573	0.051638	0.0558771	0.154407	0.185304	0.530993	0.530993	0.433321	0.433321	0.00897301	0.0508338	0	0.0344283	0.0372547	0.023463	0.0266142	0.86238	0.950208	2.48581	1.74814	0.301996	0.301996	0.0636297	0.075566	0.0025309	0.0225239	0.159798	0.0138415	1.57104e+09	1.04564e+09	5.25399e+08	3.60903e+09	3.60903e+09	2.29722	2.48581	3.57665e+09	3.42557e+09	8.11254e+07	2.30776	2.34015	2.30776	2.34015	1992	1994	26
565	2018	21.1077	21.5284	21.5284	0.734553	0.0307897	0.0297533	0.115992	0.0988161	-0.825095	-0.825095	0.656569	0.656569	0.0320853	0.234348	0	0.0169809	0.0164094	0.022542	0.0263316	0.962603	1.07777	0.41532	3.15449	0.184218	0.184218	0.0664139	0.085588	0.0452616	0.115784	0.149688	0.0144397	1.46873e+09	1.07886e+09	3.89868e+08	6.31238e+08	6.31238e+08	0.429786	0.41532	6.10985e+08	4.83309e+08	4.52216e+07	1.52307	1.54539	1.52307	1.54539	1992	1994	27
565	2019	21.1543	21.732	21.732	0.736739	0.0421802	0.043163	0.160222	0.163293	-0.250631	-0.250631	0.561162	0.561162	0.0349917	0.30663	0	0.00836998	0.008565	0.0132765	0.0148277	1.11518	1.22552	0.314564	2.80581	0.185271	0.185271	0.073107	0.0682856	0.077027	0.17658	0.134762	0.0134328	1.5388e+09	1.13369e+09	4.05106e+08	4.7303e+08	4.7303e+08	0.307402	0.314564	4.56478e+08	3.27985e+08	6.49068e+07	1.78202	1.80628	1.78202	1.80628	1992	1994	28
566	2008	20.4148	21.2907	21.4512	0.557828	0.0643212	0.0689632	0.145466	0.155805	0.599591	0.599591	0.416492	0.354733	0.117897	0.368344	0	0.00927553	0.00994493	0.045315	0.0477949	0.082844	0.0921067	0.564356	1.36729	0.0596987	0.0598952	0.152781	0.174818	0.041855	0.102159	0.28225	0.162659	734563338	4.0976e+08	3.24804e+08	3.86652e+08	3.86652e+08	0.526369	0.564356	3.41066e+08	2.44231e+08	4.7248e+07	2.40101	2.86742	2.81902	3.36663	1992	1994	17
566	2009	20.5549	22.0156	22.0285	0.526926	0.08482	0.0907534	0.179296	0.197847	0.337652	0.337652	0.232068	0.229115	0.103171	0.321511	0	0.0932923	0.0998183	0.065399	0.0699537	0.117195	0.12573	0.654846	2.18639	0.05589	0.0561657	0.153529	0.250893	0.0533322	0.0721054	0.237505	0.186816	8.45062e+08	4.45285e+08	3.99776e+08	5.17205e+08	5.17205e+08	0.612033	0.654846	4.63845e+08	3.50918e+08	7.16781e+07	4.30908	5.29903	4.36461	5.36731	1992	1994	18
566	2010	20.7986	22.6432	22.6553	0.456128	0.0348502	0.0390755	0.064078	0.0762055	0.185583	0.185583	0.158088	0.156181	0.0864764	0.36579	0	0.0478637	0.0536666	0.0420548	0.0449422	0.0428327	0.048054	0.637642	1.00835	0.0963469	0.0996066	0.116453	0.23283	0.0285513	0.0802102	0.249852	0.150977	1.07824e+09	4.91817e+08	5.86426e+08	6.1319e+08	6.1319e+08	0.568694	0.637642	5.60163e+08	3.88891e+08	3.7577e+07	6.32559	7.45044	6.40281	7.54139	1992	1994	19
566	2011	21.4262	22.3661	22.4657	0.659599	0.054033	0.0704541	0.158733	0.17133	0.177201	0.177201	0.390695	0.353647	0.0929245	0.36322	0	0.0286056	0.0372992	0.033214	0.0324205	0.136239	0.104414	0.466009	2.51039	0.358895	0.358895	0.0949217	0.149579	0.0582415	0.0681486	0.139859	0.0813549	2.01976e+09	1.33223e+09	6.87527e+08	7.21847e+08	7.21847e+08	0.357393	0.466009	6.5477e+08	4.59658e+08	1.09133e+08	2.55954	2.78621	2.82768	3.0781	1992	1994	20
566	2012	21.739	22.5235	22.5485	0.539416	0.0286546	0.0331	0.0622136	0.0807682	0.317989	0.315912	0.456354	0.445118	0.0818504	0.417619	0	0.00085747	0.000990496	0.0236305	0.0269598	0.125876	0.123774	0.397964	2.18435	0.250723	0.257966	0.0620795	0.120719	0.0875633	0.0915788	0.124822	0.0795604	2.76151e+09	1.4896e+09	1.27191e+09	9.51387e+08	9.49888e+08	0.344517	0.397337	8.73516e+08	5.53196e+08	7.913e+07	2.19128	2.4098	2.24659	2.47062	1992	1994	21
566	2013	21.968	22.7035	22.7272	0.457856	0.029313	0.0326537	0.0540687	0.0645316	0.105969	0.0722148	0.479249	0.468008	0.0805056	0.422017	0	0.0523645	0.0583323	0.0257793	0.029008	0.028391	0.069616	0.3376	1.2236	0.210599	0.210599	0.0559843	0.0871136	0.0539079	0.102654	0.140048	0.0638894	3.47192e+09	1.58964e+09	1.88228e+09	1.0522e+09	1.01848e+09	0.303061	0.326781	9.67496e+08	5.88666e+08	1.01772e+08	2.0866	2.25027	2.13672	2.30431	1992	1994	22
566	2014	22.0244	22.9715	22.9726	0.470546	0.0464458	0.0477553	0.0877238	0.0891588	0.316041	0.318839	0.387863	0.387418	0.123799	0.410381	0	0.00407887	0.00419387	0.0288527	0.0322214	0.0370445	0.036181	0.387596	1.59416	0.259638	0.259638	0.0577147	0.0767549	0.0666382	0.0891645	0.166256	0.0612402	3.67337e+09	1.72849e+09	1.94488e+09	1.38474e+09	1.34322e+09	0.376968	0.375973	1.21331e+09	7.91986e+08	1.70613e+08	2.57823	2.77109	2.58119	2.77427	1992	1994	23
566	2015	22.3089	23.8049	23.8819	0.519562	0.0404925	0.0462137	0.0842825	0.092154	0.211976	0.223796	0.224026	0.207422	0.118057	0.424055	0	0.0290033	0.0331012	0.024147	0.02709	0.0370162	0.0310739	0.392324	1.73546	0.250322	0.250322	0.0770713	0.073332	0.0259794	0.0827291	0.184527	0.053061	4.8822e+09	2.5366e+09	2.3456e+09	1.67828e+09	1.64382e+09	0.343754	0.384269	1.48015e+09	9.46752e+08	1.97693e+08	4.46376	4.7454	4.82109	5.12527	1992	1994	24
566	2016	22.9858	23.614	23.7658	0.586026	0.0165847	0.021993	0.040062	0.0504	-0.0800204	-0.082046	0.533532	0.458418	0.0937501	0.523797	0	-0.00184537	-0.00244715	0.0163705	0.0189007	0.116459	0.0992977	0.213117	2.26891	0.327229	0.332471	0.0523292	0.0376337	0.0537315	0.113996	0.105655	0.0453954	9.60729e+09	5.63012e+09	3.97717e+09	1.54398e+09	1.50895e+09	0.160709	0.208283	1.39923e+09	7.18569e+08	1.59334e+08	1.8743	2.02801	2.18141	2.36031	1992	1994	25
566	2018	23.0589	23.2082	23.237	0.466838	0.00989788	0.0097979	0.0185645	0.0186335	0.35475	0.35475	0.861358	0.836875	0.0138291	0.533957	0	-0.0492391	-0.0487417	0.0495934	0.050551	0.0421832	0.0278345	0.236717	1.40299	0.254512	0.259763	0.0711651	0.0441363	0.0674575	0.0978614	0.131418	0.0431711	1.03364e+10	4.82543e+09	5.51098e+09	2.47177e+09	2.47177e+09	0.239132	0.236717	2.43759e+09	1.15195e+09	1.02309e+08	1.16096	1.25122	1.19492	1.28782	1992	1994	27
566	2019	23.1007	23.3481	23.372	0.42968	-0.0180616	-0.0184385	-0.0316693	-0.0333952	-0.0107133	-0.0107133	0.780801	0.762404	-0.217617	0.508747	1	-0.0181646	-0.0185436	0.0507153	0.0518345	0.0351954	0.030776	0.231635	1.29361	0.193399	0.336774	0.0540264	0.0447445	0.0811945	0.11516	0.123596	0.0442182	1.07769e+10	4.63063e+09	6.1463e+09	2.44529e+09	2.44529e+09	0.2269	0.231635	2.97743e+09	1.20126e+09	-1.94649e+08	1.28074	1.37982	1.31164	1.41311	1992	1994	28
568	2008	22.3511	23.5157	24.0182	0.6858	0.195571	0.264381	0.791781	0.749431	0.297768	0.297768	0.312073	0.188804	0.396044	0.660664	0	0.159821	0.169846	0.0861773	0.0999138	0.099186	0.0904439	0.792574	1.58388	0.138156	0.138156	0.00554319	0.233395	0.00412012	0.0598419	0.155226	0.0586806	5.09306e+09	3.49282e+09	1.60024e+09	3.79838e+09	3.79838e+09	0.745795	0.792574	2.29405e+09	1.28893e+09	1.26704e+09	3.20438	3.40414	5.2965	5.62668	1994	1994	15
568	2009	22.5121	24.1803	24.7513	0.712799	0.195571	0.305435	0.984419	1.01942	0.150602	0.150602	0.1886	0.10655	0.396044	0.66649	0	0.178408	0.192738	0.0610182	0.075672	0.0505576	0.029198	0.789187	1.74964	0.156665	0.156665	0.00512553	0.199844	0.00414993	0.0664517	0.135078	0.0514323	5.98269e+09	4.26445e+09	1.71824e+09	4.37042e+09	4.37042e+09	0.730511	0.789187	2.57268e+09	1.45758e+09	1691463413	5.30222	5.58971	9.3853	9.89418	1994	1994	16
568	2010	22.806	24.2622	24.809	0.693019	0.195571	0.325607	0.925644	1.09069	0.228914	0.228914	0.23312	0.134922	0.396044	0.694056	0	0.168357	0.192917	0.00930345	0.0132687	0.0405583	0.0140189	0.766777	1.86905	0.134447	0.134447	0.00586986	0.185087	0.00329114	0.0727008	0.106463	0.0439055	8.02627e+09	5.56235e+09	2.46391e+09	5.37087e+09	5.37087e+09	0.669162	0.766777	2.80502e+09	1.64319e+09	2.2807e+09	4.28963	4.48662	7.4117	7.75206	1994	1994	17
568	2011	23.2472	24.2915	24.7708	0.579042	0.195571	0.298056	0.581754	0.791985	0.569188	0.569188	0.351942	0.217914	0.396044	0.662311	0	0.318385	0.387501	0.0838681	0.112395	0.0337484	0.0278245	0.822095	1.68757	0.252372	0.252372	0.00477329	0.170965	0.00192105	0.0594034	0.0811391	0.0262315	1.24772e+10	7.22484e+09	5.25239e+09	8.42791e+09	8.42791e+09	0.675463	0.822095	4.43395e+09	2.84601e+09	3.0556e+09	2.84138	2.91792	4.58896	4.71258	1994	1994	18
568	2012	23.4688	24.7354	24.7361	0.627424	0.195571	0.323885	0.782907	0.82184	0.3712	0.3712	0.281798	0.281605	0.396044	0.656506	0	0.306982	0.340862	0.0835216	0.101592	0.0404018	0.0324946	0.823976	2.20929	0.445773	0.445773	0.0051675	0.186979	0.000763557	0.0461144	0.0640751	0.018056	1.5573e+10	9.77086e+09	5.80212e+09	1.15564e+10	1.15564e+10	0.742077	0.823976	5.84534e+09	3.96953e+09	4.54252e+09	3.54864	3.61389	3.55108	3.61637	1994	1994	19
568	2013	23.3432	24.1673	24.1681	0.774516	0.195571	0.241409	1.14229	0.795038	-0.0973689	-0.0973689	0.438611	0.43826	0.396044	0.569831	0	0.0893086	0.0837055	0.129092	0.163603	0.0443512	0.0642025	0.711846	3.53588	0.389495	0.389495	0.000734872	0.17582	0.00153543	0.0396087	0.0809158	0.0189105	1.37343e+10	1.06374e+10	3.09687e+09	1.04311e+10	1.04311e+10	0.759495	0.711846	5.84612e+09	4.48715e+09	3.53752e+09	2.27993	2.32387	2.28175	2.32573	1994	1994	20
568	2014	23.3013	24.1877	24.1885	0.743563	0.0741082	0.0725562	0.288992	0.301518	-0.486782	-0.486782	0.412111	0.411801	0.195564	0.476136	0	0.0992429	0.0971645	0.122906	0.144741	0.198986	0.220833	0.39795	2.97577	0.357579	0.357579	0.000357272	0.214641	0.0241169	0.0869702	0.0824924	0.0190923	1.31708e+10	9.79333e+09	3.37749e+09	5.35344e+09	5.35344e+09	0.406462	0.39795	4.3065e+09	2.80447e+09	9.76066e+08	2.42653	2.47376	2.42836	2.47562	1994	1994	21
568	2015	23.3021	24.4329	24.4331	0.786118	0.117642	0.117691	0.550034	0.500491	0.28892	0.28892	0.322772	0.322697	0.237004	0.493961	0	0.0115912	0.011596	0.0479957	0.0460125	0.179829	0.157979	0.523682	3.45442	0.268517	0.268517	0.000927525	0.216968	0.0163159	0.0636022	0.0842478	0.0184784	1.31817e+10	1.03623e+10	2.81932e+09	6.90016e+09	6.90016e+09	0.523466	0.523682	5.2648e+09	3.49175e+09	1.55072e+09	3.09816	3.15649	3.09888	3.15722	1994	1994	22
568	2016	23.3388	24.6112	24.6115	0.813559	0.142584	0.145198	0.764767	0.726316	0.20345	0.20345	0.280139	0.280069	0.278772	0.624332	0	0.191976	0.195496	0.0902044	0.0920237	0.100866	0.110596	0.618416	3.93153	0.348492	0.348492	0.000285115	0.181972	0.016055	0.0654965	0.0862063	0.0172061	1.3674e+10	1.11246e+10	2.5494e+09	8.304e+09	8.304e+09	0.607282	0.618416	5.98907e+09	3.11954e+09	1.9497e+09	3.56966	3.63216	3.57054	3.63305	1994	1994	23
568	2017	23.7067	25.3043	25.3395	0.775095	0.13171	0.155671	0.585624	0.744226	0.251791	0.251791	0.202377	0.195376	0.314295	0.719302	0	0.186953	0.220965	0.102726	0.114239	0.0476302	0.0557256	0.621892	3.26723	0.427704	0.427704	0.000405394	0.142331	0.0111957	0.0547822	0.0571932	0.0116948	1.97558e+10	1.53126e+10	4.44317e+09	1.03949e+10	1.03949e+10	0.526169	0.621892	7.12781e+09	2.91782e+09	2.60202e+09	4.94127	4.99974	5.11835	5.17891	1994	1994	24
568	2018	23.8414	24.8962	24.8982	0.757543	0.155296	0.165742	0.640512	0.707478	0.255953	0.255953	0.348288	0.347567	0.348926	0.775266	0	0.190132	0.20292	0.0025407	0.0130985	0.0410352	0.00278045	0.616395	2.86114	0.414396	0.414396	0.000457145	0.142908	0.00736676	0.0553369	0.0455505	0.0102618	2.26049e+10	1.71242e+10	5.48072e+09	1.30555e+10	1.30555e+10	0.57755	0.616395	8.50008e+09	2.934e+09	3.51047e+09	2.87119	2.90095	2.87714	2.90697	1994	1994	25
568	2019	24.0878	25.6358	25.6383	0.676167	0.16052	0.180194	0.495688	0.625387	0.211518	0.211518	0.212664	0.212132	0.372642	0.806194	0	0.167414	0.187933	0.0123015	0.0165395	0.025848	0.0040664	0.613953	2.40365	0.337264	0.337264	0.00063257	0.125907	0.00552398	0.0524087	0.0525196	0.011488	2.892e+10	1.95547e+10	9.36524e+09	1.58169e+10	1.58169e+10	0.546921	0.613953	9.92288e+09	3.06542e+09	4.64224e+09	4.70226	4.75691	4.71404	4.76883	1994	1994	26
571	2008	21.3321	21.7855	21.7938	0.614418	0.0352353	0.038057	0.0913822	0.106062	-0.137569	-0.137569	0.635459	0.630216	0.121007	0.458607	0	0.0738883	0.0798052	0.0478383	0.0493062	0.310231	0.339255	0.320318	1.0881	0.0513885	0.0513885	0.0205703	0.126909	0.0316269	0.231444	0.11127	0.0762299	1.83836e+09	1.12952e+09	7.08838e+08	5.452e+08	5.452e+08	0.296569	0.320318	4.79227e+08	2.95167e+08	6.47752e+07	1.57367	1.70352	1.58676	1.7177	1992	1994	17
571	2009	21.4367	22.4369	22.4374	0.811565	0.077543	0.0815916	0.41151	0.289473	0.334679	0.334679	0.36779	0.367613	0.17158	0.414146	0	0.0353982	0.0372464	0.0193593	0.0217928	0.0537143	0.0274299	0.375158	1.61657	0.11971	0.119712	0.0249469	0.0402847	0.0217905	0.139762	0.209139	0.106298	2.0409e+09	1.65632e+09	3.84577e+08	7.27666e+08	7.27666e+08	0.356543	0.375158	6.02813e+08	4.26306e+08	1.58257e+08	2.71895	3.04252	2.72025	3.04398	1992	1994	18
571	2010	21.5064	22.3483	22.3487	0.81086	0.0902401	0.0933878	0.477109	0.494639	0.127019	0.127019	0.430896	0.430743	0.210629	0.443498	0	0.0671219	0.0694632	0.0205494	0.0221966	0.0409049	0.035878	0.387814	1.43029	0.0768791	0.0770023	0.0251519	0.0326828	0.0257582	0.133237	0.204815	0.104668	2.18842e+09	1.7745e+09	4.13916e+08	8.20094e+08	8.20094e+08	0.374743	0.387814	6.47358e+08	4.56384e+08	1.97483e+08	2.32074	2.59219	2.32157	2.59311	1992	1994	19
571	2011	21.663	22.3241	22.3244	0.546444	0.0774423	0.0834907	0.170745	0.251725	0.323218	0.323218	0.516247	0.516091	0.195744	0.483021	0	0.068275	0.0736073	0.0186574	0.0199048	0.0349122	0.0441342	0.457139	0.654361	0.136929	0.136929	0.022378	0.0328273	0.0247838	0.140713	0.316798	0.0868246	2.55921e+09	1.39847e+09	1.16075e+09	1.08516e+09	1.08516e+09	0.424022	0.457139	8.7275e+08	5.61007e+08	1.98192e+08	1.93706	2.12133	1.93764	2.12197	1992	1994	20
572	2010	23.2678	23.352	23.3976	0.62579	0.0400007	0.049217	0.106894	0.123932	0.625102	0.625102	0.919211	0.878248	0.0253276	0.118142	0	0.123702	0.152204	0.235457	0.227511	0.103568	0.0742854	0.983864	1.87298	0.482208	0.482208	0.00394008	0.0636278	0.0034609	0.0413696	0.190021	0.07692	1.27368e+10	7.97054e+09	4.76622e+09	1.01846e+10	1.01846e+10	0.799626	0.983864	9.92669e+09	8.98141e+09	5.09479e+08	1.08789	1.17854	1.13863	1.23351	1993	1994	18
572	2011	23.2959	23.0201	23.0194	0.644508	0.0420234	0.0426139	0.118212	0.11684	0.101099	0.101099	1.31759	1.3184	0.0278241	0.130238	0	-0.0661768	-0.0671067	0.118744	0.132077	0.0368992	0.0640562	0.868095	1.64052	0.329396	0.333471	0.00480943	0.0585946	0.000984788	0.0474425	0.194971	0.0749222	1.30998e+10	8.44294e+09	4.65687e+09	1.12143e+10	1.12143e+10	0.856066	0.868095	1.09023e+10	9.75377e+09	5.50498e+08	0.905422	0.820429	0.758496	0.819927	1993	1994	19
572	2012	23.2641	22.8839	22.883	0.699178	0.0323252	0.0318117	0.107456	0.0968125	-0.24549	-0.24549	1.4626	1.46383	0.038327	0.157473	0	-0.00943286	-0.00928301	0.097467	0.113665	0.0971881	0.166181	0.656171	1.69394	0.23604	0.23604	0.00620998	0.0631353	0.00228861	0.0643013	0.233209	0.084709	1.26901e+10	8.87265e+09	3.81746e+09	8461302382	8461302382	0.666764	0.656171	8.13701e+09	7.12888e+09	4.1021e+08	0.905422	0.74699	0.683141	0.746365	1993	1994	20
572	2013	23.3496	23.0875	23.087	0.683078	0.0406099	0.0423447	0.128139	0.136942	0.209652	0.209652	1.29963	1.30031	0.0475452	0.164213	0	0.0038168	0.00397985	0.0371809	0.0377994	0.0954208	0.106118	0.772097	1.42004	0.168623	0.168623	0.00255329	0.0793232	0.00340593	0.058035	0.239077	0.0964713	1.38227e+10	9.44199e+09	4.38072e+09	1.02352e+10	1.02352e+10	0.740465	0.772097	9.74859e+09	8.55447e+09	5.61339e+08	0.905422	0.851608	0.769049	0.851161	1993	1994	21
572	2014	23.5026	23.4352	23.4351	0.60339	0.0166788	0.0179529	0.0420535	0.0498955	0.20681	0.20681	1.06981	1.06993	0.0197576	0.156064	0	0.0418043	0.0449976	0.0265953	0.0282982	0.0518414	0.0864988	0.825341	1.12595	0.152367	0.155489	0.00183953	0.0839193	0.00616424	0.0605221	0.205562	0.0973353	1.61091e+10	9.72007e+09	6.38903e+09	1.2352e+10	1.2352e+10	0.766771	0.825342	1.21079e+10	1.04243e+10	2.68681e+08	0.934746	1.03554	0.934643	1.03543	1993	1994	22
572	2015	23.5796	23.6253	23.6254	0.55816	0.00586338	0.00608875	0.0132704	0.0144938	-0.0138459	-0.0138459	0.955295	0.955229	0.00518805	0.155246	0	0.0406535	0.0422161	0.0216076	0.0229209	0.03354	0.0491832	0.72709	1.02523	0.154001	0.15471	0.00317351	0.0886606	0.000836534	0.0655126	0.179364	0.0890428	1.73969e+10	9.71028e+09	7.68666e+09	1.2181e+10	1.2181e+10	0.700178	0.72709	1.21178e+10	1.02899e+10	1.02005e+08	1.0468	1.14912	1.04687	1.1492	1993	1994	23
572	2016	23.6246	23.5782	23.5782	0.529757	0.000712559	0.000728597	0.0015153	0.00159654	0.166278	0.14031	1.04743	1.04751	0.00147277	0.136191	0	0.019474	0.0199123	0.0125734	0.0137506	0.0430176	0.0491864	0.798222	0.794273	0.117289	0.128529	0.0141746	0.089015	0.00200973	0.0680025	0.171276	0.0868421	1.81981e+10	9.64059e+09	8.55754e+09	1.42064e+10	1.38901e+10	0.780651	0.780449	1.41855e+10	1.19984e+10	1.29672e+07	0.954718	1.04551	0.954647	1.04543	1993	1994	24
572	2017	23.4828	23.4352	23.4352	0.523505	-0.0896126	-0.0832717	-0.188066	-0.175995	-0.296241	-0.302869	1.04875	1.04883	-0.151826	0.0987232	1	-0.114506	-0.106404	0.0841365	0.0801468	0.0738964	0.109543	0.588264	0.907122	0.103157	0.115846	0.0687401	0.0860085	0.00251515	0.129774	0.160943	0.089029	1.57929e+10	8.26769e+09	7.52525e+09	9.99786e+09	9.68319e+09	0.633059	0.569749	1.15158e+10	8.72724e+09	-1.41525e+09	0.953515	1.0467	0.953444	1.04662	1993	1994	25
572	2018	23.162	22.9412	22.9408	0.504151	-0.198401	-0.166843	-0.400125	-0.344268	-0.470072	-0.478772	1.24708	1.24755	-0.460796	0.0700661	1	0.0426743	0.0358865	0.0848475	0.0779502	0.159273	0.205043	0.388837	0.588539	0.0533064	0.0585428	0.117815	0.0611692	0.00189015	0.136393	0.266701	0.100565	1.14583e+10	5.77673e+09	5.6816e+09	5.29815e+09	5.04715e+09	0.462384	0.370416	7.73951e+09	4.69352e+09	-2.27335e+09	0.905422	0.891528	0.801572	0.891195	1993	1994	26
576	2008	20.6811	21.0293	21.1109	0.402669	-0.0593919	-0.0581529	-0.0994288	-0.0978818	-0.075245	-0.075245	0.705898	0.650638	-0.161213	0.0695755	1	-0.0077078	-0.00754701	0.0483716	0.045246	0.0707602	0.0714489	0.657494	0.483022	0.0640298	0.0640298	0.0326641	0.12891	0.0376021	0.11695	0.493126	0.153701	9.58664e+08	3.86025e+08	5.72639e+08	6.43744e+08	6.43744e+08	0.671502	0.657494	7.47524e+08	5.98956e+08	-5.69368e+07	1.41664	1.67392	1.53695	1.81609	1994	1994	15
576	2014	21.0991	22.0991	22.4781	0.705994	0.00687081	0.00682264	0.0233697	0.0225629	0.0553924	0.0553924	0.367878	0.251843	-0.0615389	0.069593	0	-0.024849	-0.0246748	0.0391535	0.0391268	0.112333	0.0968086	0.324649	2.13817	0.0443367	0.0443367	0.0679495	0.0282888	0.00909382	0.0765643	0.433456	0.0617186	1.45624e+09	1.0281e+09	4.28143e+08	4.76106e+08	4.76106e+08	0.326941	0.324649	5.05405e+08	4.42972e+08	1.00056e+07	2.7183	2.8971	3.97073	4.23191	1994	1994	21
576	2015	21.3952	22.5438	22.9675	0.615596	0.0905498	0.103859	0.235559	0.300304	-0.163752	-0.163752	0.317107	0.207585	-0.253278	0.0399741	0	-0.0350994	-0.0402585	0.0149093	0.0213113	0.0660469	0.0725228	0.233217	3.97928	0.293642	0.293642	0.0445008	0.0399802	0.00507621	0.139508	0.331383	0.0599282	1.95811e+09	1.20541e+09	7.52704e+08	3.98142e+08	3.98142e+08	0.20333	0.233217	4.98983e+08	3.82227e+08	1.77306e+08	3.15351	3.35454	4.81729	5.12439	1994	1994	22
576	2016	21.1785	22.6782	22.6942	0.829565	0.0649496	0.0579371	0.381082	0.200495	0.188519	0.188519	0.223197	0.219648	-0.343563	-0.0867761	0	0.000800841	0.000714376	0.0184924	0.0206811	0.0650298	0.0461697	0.267753	3.75108	0.115668	0.115668	0.0370395	0.024875	0.00577001	0.117682	0.405405	0.0636074	1.57649e+09	1.3078e+09	2.68688e+08	4.732e+08	4.732e+08	0.300161	0.267753	6.35774e+08	5.14262e+08	1.02392e+08	4.48036	4.7847	4.55274	4.862	1994	1994	23
576	2017	20.9136	22.75	22.7674	0.84729	-0.233339	-0.203747	-1.53651	-1.25199	0.003734	0.003734	0.159386	0.156648	-0.643443	0.026124	1	-0.0043788	-0.0038023	0.0194054	0.0224657	0.0946644	0.0550094	0.340948	5.94042	0.0843547	0.111072	0.0194275	0.0380775	0.0461785	0.111745	0.223449	0.0802146	1.20967e+09	1.02494e+09	1.84728e+08	4.74967e+08	4.74967e+08	0.392642	0.340948	9.01709e+08	4.62559e+08	-2.83836e+08	6.27407	6.82123	6.38376	6.94048	1994	1994	24
576	2018	21.2334	21.8695	21.8791	0.688137	0.064595	0.0748373	0.207127	0.305578	-0.138489	-0.138489	0.529364	0.524324	-0.211837	0.0831623	0	0.197116	0.228371	0.114867	0.132761	0.0742974	0.0383275	0.28463	2.2278	0.139649	0.179834	0.0149933	0.0294993	0.0410616	0.137492	0.0417574	0.020477	1.66557e+09	1.14614e+09	5.19428e+08	4.09189e+08	4.09189e+08	0.245675	0.28463	4.9587e+08	3.7516e+08	1.07587e+08	1.88906	3.40688	1.90722	3.43963	1994	1994	25
576	2019	21.1843	22.0411	22.0609	0.722649	0.0681725	0.0664964	0.245799	0.225388	0.20862	0.20862	0.424508	0.416183	0.138869	0.32129	0	-0.00207825	-0.00202716	0.115675	0.133536	0.0736028	0.0285895	0.304228	2.18068	0.115635	0.171999	0.0275744	0.0478464	0.00079074	0.090879	0.0379506	0.0174816	1.58564e+09	1.14586e+09	4.39777e+08	4.94554e+08	4.94554e+08	0.311896	0.304228	4.25876e+08	3.35659e+08	1.08097e+08	2.35567	4.39447	2.40279	4.48238	1994	1994	26
584	2010	21.9761	22.3713	22.3727	0.536534	0.0465455	0.0533465	0.100429	0.129755	0.703862	0.703862	0.673567	0.672594	0.130973	0.209702	0	0.167429	0.191893	0.147529	0.165912	0.0518911	0.0891026	0.457112	1.27986	0.129805	0.130408	0.00837157	0.229131	0.00997442	0.0286827	0.422015	0.00967952	3.50021e+09	1.87798e+09	1.62223e+09	1.39601e+09	1.39601e+09	0.398836	0.457112	1.21317e+09	1.10326e+09	1.62919e+08	1.48463	1.49915	1.48678	1.50131	1990	1995	21
584	2011	22.0295	22.0942	22.0944	0.505457	0.00318104	0.00326603	0.00643227	0.00681247	-0.174005	-0.174005	0.937421	0.937161	0.00324018	0.0820583	0	0.0975143	0.10012	0.114547	0.124429	0.0494286	0.0845983	0.320634	1.16811	0.127415	0.127917	0.00483958	0.291998	0.00858654	0.0466846	0.403054	0.00893429	3.69239e+09	1.86634e+09	1.82605e+09	1.15309e+09	1.15309e+09	0.31229	0.320634	1.14936e+09	1.05847e+09	1.17456e+07	1.06676	1.07637	1.06705	1.07667	1990	1995	22
584	2012	22.0378	22.2598	22.2606	0.492814	0.00873408	0.00877037	0.0172207	0.0175095	0.34724	0.34724	0.80098	0.800274	0.0372565	0.134732	0	-0.0192316	-0.0193115	0.0943045	0.105904	0.0560439	0.0704182	0.418981	1.19436	0.0837795	0.0841851	0.00565733	0.415313	0.00534331	0.0427363	0.365036	0.00862095	3.72319e+09	1.83484e+09	1.88835e+09	1.5535e+09	1.5535e+09	0.417248	0.418981	1.49562e+09	1.34419e+09	3.25187e+07	1.24847	1.25933	1.24957	1.26044	1990	1995	23
584	2013	22.0013	22.3965	22.398	0.626042	0.115232	0.113127	0.308142	0.256066	0.780371	0.780371	0.673542	0.672569	0.195983	0.320008	0	0.0849809	0.0834284	0.0640923	0.064676	0.240057	0.228567	0.756427	1.69553	0.185349	0.185889	0.00380762	0.31657	0.0012863	0.0239452	0.340995	0.0086006	3.5896e+09	2.24724e+09	1.34236e+09	2.7658e+09	2.7658e+09	0.770503	0.756427	2.22375e+09	1.88072e+09	4.13638e+08	1.48469	1.49757	1.48684	1.49973	1990	1995	24
584	2015	21.8066	22.8604	22.8634	0.703268	0.00459318	0.00421098	0.0154792	0.0118883	-0.466098	-0.466098	0.348608	0.347578	0.00532791	0.198575	0	0.0680679	0.062404	0.0155327	0.0154925	0.203375	0.211847	0.333625	2.42508	0.27222	0.274366	0.00363647	0.277203	0.023774	0.103271	0.28514	0.00815733	2954524116	2.07782e+09	8.76702e+08	1.07517e+09	1.07517e+09	0.363906	0.333625	1.06944e+09	8.61666e+08	1.35707e+07	2.86855	2.89214	2.87705	2.90072	1990	1995	26
584	2017	22.0249	23.1213	23.1234	0.45835	0.0313942	0.0389919	0.0579603	0.0867038	1.1407	1.1407	0.334099	0.333373	0.0117566	0.234242	0	0.108244	0.13444	0.0732919	0.0820585	0.050758	0.131276	0.531089	1.43929	0.18072	0.18072	0.0564488	0.25614	0.0270318	0.0941275	0.108991	0.0192618	3.67546e+09	1.68465e+09	1.99081e+09	1.57164e+09	1.57164e+09	0.427605	0.531089	1.55317e+09	1.2035e+09	1.15388e+08	2.99313	3.61609	2.99965	3.62397	1990	1995	28
584	2018	22.2262	22.5947	22.6024	0.400151	0.0265543	0.0292173	0.0442683	0.0509306	0.515992	0.515992	0.691759	0.686452	0.063399	0.321939	0	0.0454074	0.049961	0.0712454	0.0818761	0.101391	0.160705	0.583237	1.05201	0.145521	0.145521	0.0746218	0.22964	0.0175686	0.0561803	0.0254009	0.0182705	4.49481e+09	1.7986e+09	2.69621e+09	2.3826e+09	2.3826e+09	0.530078	0.583237	2.23155e+09	1.61555e+09	1.19356e+08	1.44559	1.87497	1.45677	1.88947	1990	1995	29
584	2019	22.2349	22.5897	22.5972	0.411517	0.0106551	0.0107015	0.0181061	0.0180117	-0.27109	-0.27109	0.701291	0.696076	0.00834526	0.209391	0	-0.0358332	-0.0359891	0.0722342	0.0852155	0.075399	0.102929	0.384699	1.11134	0.0613108	0.0613108	0.129786	0.268818	0.00826738	0.0819982	0.0230814	0.027537	4.53408e+09	1.86585e+09	2.66823e+09	1.7367e+09	1.7367e+09	0.383033	0.384699	1.72221e+09	1.37305e+09	4.83113e+07	1.42594	1.86751	1.43663	1.88151	1990	1995	30
585	2008	20.5572	21.2139	21.6698	0.370708	-0.0833153	-0.0734719	-0.132395	-0.129546	-0.190688	-0.190688	0.518587	0.328721	-0.00799597	0.218483	1	0.0179946	0.0158686	0.0213728	0.0192676	0.108507	0.0689239	0.539011	1.087	0.0589461	0.0589461	0.205026	0.0797372	0.116622	0.117114	0.0987356	0.00603821	8.47016e+08	3.13996e+08	5.33021e+08	5.17718e+08	5.17718e+08	0.611225	0.539011	5.21857e+08	4.04605e+08	-7.05694e+07	1.92832	1.94003	3.0421	3.06058	1993	1995	16
585	2011	20.1382	21.4079	21.6791	0.470342	-0.0586158	-0.0465996	-0.110667	-0.0784104	-0.286325	-0.286325	0.2809	0.21419	-0.145959	0.232229	1	-0.0606912	-0.0482496	0.0447386	0.0378654	0.047535	0.0747138	0.354904	1.99521	0.101758	0.101758	0.304531	0.0891448	0.106634	0.150693	0.124543	0.00826968	5.57054e+08	2.62006e+08	2.95048e+08	2.4868e+08	2.4868e+08	0.446419	0.354904	2.84977e+08	190929237	-3.26522e+07	3.55998	3.58967	4.66875	4.70768	1993	1995	19
585	2014	19.9947	21.7374	22.0428	0.593908	0.0125532	0.012817	0.0309122	0.0320132	0.00785501	0.00785501	0.175053	0.128972	0.0440202	0.244769	0	0.0555446	0.0567118	0.0400243	0.0391803	0.0133763	0.00504268	0.417874	2.23173	0.257397	0.257397	0.256023	0.0704346	0.0165297	0.140375	0.128917	0.00870333	4.82596e+08	2.86617e+08	1.95978e+08	1.97514e+08	1.97514e+08	0.409273	0.417874	1.88819e+08	1.49168e+08	6.05812e+06	5.71254	5.7627	7.75361	7.82169	1993	1995	22
585	2016	19.8115	22.3311	22.6663	0.51733	-0.233339	-0.224989	-0.513472	-0.524072	-0.581427	-0.581427	0.080495	0.057569	-0.643443	0.150585	1	-0.0743883	-0.0675303	0.0669898	0.0648676	0.12681	0.138545	0.143491	2.08173	0.0686866	0.0686866	0.338637	0.0373082	0.176754	0.359339	0.104135	0.0424645	4.0183e+08	2.07879e+08	1.93951e+08	6.35144e+07	6.35144e+07	0.158063	0.143491	1.56258e+08	5.39501e+07	-9.95886e+07	8.01185	12.9765	17.3706	18.1444	1993	1995	24
586	2012	20.058	20.911	20.911	0.417974	0.0166579	0.0165827	0.0286206	0.0279879	-0.0872671	-0.0872671	0.426159	0.426159	-0.0107212	0.221255	0	0.0511409	0.0509099	0.00586347	0.00632541	0.0938574	0.0844932	0.849485	1.40073	0.212377	0.212377	0.322993	0.126619	0.0357636	0.0556545	0.091405	0.0479741	5.14155e+08	2.14903e+08	2.99252e+08	4.38749e+08	4.38749e+08	0.853339	0.849485	4.43453e+08	3.41674e+08	8.56475e+06	2.34654	2.46479	2.34654	2.46479	1988	1995	25
586	2013	20.0088	21.0791	21.0791	0.463011	0.0345893	0.0337387	0.0644135	0.060241	-0.0599995	-0.0599995	0.342924	0.342924	0.00368714	0.178522	0	0.0311464	0.0303804	0.0100241	0.0102945	0.0456713	0.0492109	0.821867	1.76423	0.308673	0.308673	0.31367	0.130926	0.0363053	0.0591474	0.0844487	0.0417378	4.89473e+08	2.26631e+08	2.62841e+08	4.12424e+08	4.12424e+08	0.842589	0.821867	4.10903e+08	3.38797e+08	1.69305e+07	2.9161	3.04311	2.9161	3.04311	1988	1995	26
586	2016	20.1282	22.2074	22.2074	0.472851	0.00687854	0.00701261	0.0130486	0.0134215	0.046038	0.046038	0.125038	0.125038	-0.00565111	0.177086	0	-0.00616264	-0.00628275	0.0452337	0.0461417	0.0352784	0.0575599	0.840993	1.71521	0.259875	0.259875	0.362527	0.166364	0.0364606	0.0781611	0.0594531	0.036678	5.51545e+08	2.60799e+08	2.90747e+08	4.54978e+08	4.54978e+08	0.824915	0.840993	4.57549e+08	3.74408e+08	3.79383e+06	7.99756	8.30207	7.99756	8.30207	1988	1995	29
586	2017	20.1447	22.0494	22.0494	0.468449	0.00168786	0.00170172	0.00317534	0.00321462	-0.142082	-0.142082	0.148864	0.148864	-0.00443511	0.22167	0	-0.0504907	-0.0509054	0.0246119	0.0246017	0.0729384	0.0738565	0.701897	1.69025	0.234536	0.234536	0.359502	0.166963	0.0404923	0.095166	0.0661686	0.0359901	5.60682e+08	2.62651e+08	2.98031e+08	3.90334e+08	3.90334e+08	0.696178	0.701897	3.92065e+08	3.03809e+08	946349	6.71756	6.96835	6.71756	6.96835	1988	1995	30
586	2018	20.2114	21.6696	21.6696	0.435643	-0.0031161	-0.00322008	-0.0055215	-0.00587069	0.0931846	0.0931846	0.23265	0.23265	-0.0126606	0.216371	1	-0.00660171	-0.00682201	0.025467	0.0256087	0.0702294	0.072553	0.735655	1.59953	0.186997	0.186997	0.436822	0.158751	0.0425614	0.0618812	0.0751162	0.0371033	5.99393e+08	2.61121e+08	3.38272e+08	4.26707e+08	4.26707e+08	0.711899	0.735655	4.3211e+08	3.3438e+08	-1.86777e+06	4.2983	4.46393	4.2983	4.46393	1988	1995	31
586	2019	20.2536	21.5649	21.5649	0.429333	0.00937859	0.00957619	0.0164344	0.016872	0.017723	0.017723	0.269458	0.269458	0.006653	0.244899	0	-0.0237333	-0.0242333	0.0221197	0.0222032	0.00955946	0.0177523	0.709251	1.60118	0.169859	0.169859	0.443361	0.177487	0.0394411	0.0573267	0.0736135	0.0356108	6.25194e+08	2.68416e+08	3.56778e+08	4.3427e+08	4.3427e+08	0.694616	0.709251	4.31381e+08	3.27918e+08	5.86344e+06	3.71116	3.8482	3.71116	3.8482	1988	1995	31
587	2013	21.5186	22.515	22.8019	0.540239	0.066722	0.0709998	0.145123	0.154138	0.374145	0.374145	0.369181	0.277106	0.020255	0.0535179	0	0.319442	0.339923	0.269228	0.332663	1.10712	0.454866	4.24249	2.08495	0.43489	0.43489	0.0405091	0.466681	0.00164481	0.0116637	0.0326234	0.00212921	2.21512e+09	1.19669e+09	1.01842e+09	8.83138e+09	8.83138e+09	3.98687	4.24249	8.6525e+09	8.35875e+09	1.47797e+08	2.70869	2.71447	3.60873	3.61643	1990	1996	24
587	2014	21.774	22.5452	22.7521	0.491394	0.0506942	0.0571331	0.0996727	0.117248	0.169978	0.169978	0.462439	0.376017	0.0159542	0.0485062	0	-0.0493957	-0.0556697	0.240807	0.262105	0.344428	0.19276	4.07208	1.91134	0.487079	0.487079	0.123741	0.284771	0.00254153	0.0116637	0.0243465	0.00155323	2.8597e+09	1.40524e+09	1.45446e+09	1.03325e+10	1.03325e+10	3.61315	4.07208	1.01677e+10	9.83134e+09	1.4497e+08	2.16245	2.16581	2.65945	2.66359	1990	1996	25
587	2015	23.673	24.0094	24.2396	0.419154	0.0160703	0.0279552	0.027667	0.0489207	-0.0396197	-0.0396197	0.714333	0.567471	0.0390381	0.0783641	0	0.0049041	0.00853097	0.199133	0.212303	1.90319	1.88037	0.903731	1.07238	0.13845	0.13845	0.0173239	0.0643108	0.00263698	0.0116637	0.0190719	0.000279615	1.91007e+10	8.00615e+09	1.10946e+10	9.92316e+09	9.92316e+09	0.519517	0.903731	9.53578e+09	9.14554e+09	3.06954e+08	1.39991	1.73285	1.76221	2.18131	1990	1996	26
587	2016	24.2568	24.3557	24.432	0.269894	0.0328698	0.0422011	0.0450206	0.0623666	0.0646065	0.0646065	0.905877	0.839272	0.132818	0.185909	0	0.0452706	0.0581224	0.0475037	0.0570521	1.85004	1.99204	0.396068	0.864178	0.15994	0.15994	0.062476	0.0280389	0.00329282	0.0148674	0.0190719	0.00018042	3.42449e+10	9.24251e+09	2.50024e+10	1.05643e+10	1.05643e+10	0.308491	0.396068	9.16113e+09	8.60027e+09	1.12562e+09	1.1039	1.23644	1.19151	1.33456	1990	1996	27
587	2017	24.3089	24.3808	24.4377	0.274668	0.0307632	0.0315644	0.0424126	0.0433781	0.107272	0.107272	0.930621	0.879191	0.0762386	0.145229	0	0.0330942	0.0339561	0.0207059	0.0247984	0.117553	0.313004	0.332688	0.924913	0.121727	0.121727	0.0722848	0.0636856	0.012824	0.0133644	0.0190719	0.0001796	3.60763e+10	9.90903e+09	2.61673e+10	1.16975e+10	1.16975e+10	0.324243	0.332688	1.08057e+10	9.99869e+09	1.10982e+09	1.07455	1.19628	1.13741	1.26626	1990	1996	28
587	2018	24.1591	24.1284	24.1047	0.21366	-0.0989296	-0.0915338	-0.12581	-0.121469	-0.104124	-0.104124	1.0312	1.05593	-0.306369	0.0217043	1	-0.0978301	-0.0905166	0.0793382	0.0797611	0.0144848	0.0437248	0.312198	0.794925	0.0537463	0.0540374	0.0449777	0.135055	0.0194704	0.0128559	0.0190719	0.000176863	3.10576e+10	6.63576e+09	2.44218e+10	1.04795e+10	1.04795e+10	0.337423	0.312198	1.36901e+10	1.02521e+10	-3.07251e+09	0.969749	1.08006	0.947036	1.05476	1990	1996	29
587	2019	23.8278	23.9195	23.9832	0.00512687	-0.233339	-0.242276	-0.291358	-0.277366	-0.595984	-0.595984	0.912342	0.856005	-0.372963	0.0741708	1	-0.0351198	-0.0293541	0.0654815	0.0622394	0.081647	0.0950876	0.158705	0.74326	0.0265895	0.0265895	0.16968	0.0554429	0.0531174	0.0335829	0.0190719	0.000216274	2.2298e+10	1.14319e+08	2.21837e+10	4.23389e+09	4.23389e+09	0.189878	0.158705	5.81298e+09	3.91986e+09	-6.4634e+09	1.09608	1.09632	1.16822	1.16847	1990	1996	30
589	2008	22.114	22.1004	22.0935	0.30264	0.0121517	0.0129516	0.0174252	0.0190671	0.0813066	0.0813066	1.01373	1.02075	0.00797297	0.136019	0	0.062874	0.0670131	0.0526511	0.0520941	0.0372909	0.0535313	1.16027	0.895317	0.0776418	0.0779698	0.136109	0.192923	0.00316436	0.0398205	0.439578	0.00950621	4.01794e+09	1.21599e+09	2.80196e+09	4.37397e+09	4.37397e+09	1.08861	1.16027	4339093232	3.77902e+09	4.88247e+07	0.986455	0.995923	0.979669	0.989071	1996	1996	13
589	2009	22.1901	22.5686	22.7151	0.357804	0.083912	0.0871016	0.130664	0.130249	0.0830927	0.0830927	0.684903	0.591546	0.0981407	0.240563	0	0.0886373	0.0920065	0.0245582	0.0254157	0.0335415	0.0311021	1.13425	0.893945	0.0613631	0.0613631	0.160174	0.167273	0.00140891	0.045476	0.44697	0.0304027	4.33547e+09	1.55125e+09	2.78422e+09	4.73741e+09	4.73741e+09	1.09271	1.13425	4.27248e+09	3.59777e+09	3.63798e+08	1.46006	1.50584	1.69049	1.74349	1996	1996	14
589	2010	22.4242	22.6446	22.6446	0.293712	0.022806	0.0254628	0.0322899	0.0375571	0.314378	0.314378	0.802187	0.802169	0.0251851	0.147623	0	-0.0604045	-0.0674415	0.0796605	0.0857577	0.0265559	0.0714353	1.26892	0.962282	0.0703371	0.0703371	0.199666	0.174494	0.00155938	0.036181	0.338294	0.0235604	5.4788e+09	1.60919e+09	3.86961e+09	6.22675e+09	6.22675e+09	1.13652	1.26892	6.06993e+09	5.30754e+09	1.24949e+08	1.24659	1.27667	1.24662	1.2767	1996	1996	15
589	2011	22.6781	22.7084	22.7084	0.304257	0.0135891	0.0153052	0.0195318	0.0218537	0.210298	0.210298	0.970134	0.970131	0.0118954	0.128873	0	-0.0576618	-0.0649438	0.0852686	0.0913448	0.0351228	0.0673365	1.20181	1.1885	0.069607	0.069607	0.159319	0.154912	0.00132672	0.0355173	0.25742	0.0189489	7.06261e+09	2.14885e+09	4.91377e+09	7.53622e+09	7.53622e+09	1.06706	1.20181	7.44658e+09	6.56501e+09	9.59746e+07	1.03078	1.05069	1.03079	1.0507	1996	1996	16
589	2012	22.6306	22.6442	22.6442	0.33335	0.0190719	0.0186195	0.0286086	0.0273196	-0.124681	-0.124681	0.986561	0.986559	0.0170337	0.164734	0	0.160003	0.156207	0.126468	0.128409	0.0787286	0.164646	0.956176	1.1553	0.0880048	0.0880048	0.176477	0.181606	0.00105016	0.0447156	0.315678	0.0280709	6.73527e+09	2.2452e+09	4.49007e+09	6.5966e+09	6.5966e+09	0.979411	0.956176	6.48424e+09	5.50991e+09	1.28455e+08	1.01362	1.0429	1.01362	1.0429	1996	1996	17
589	2013	22.7477	22.7664	22.7665	0.314866	0.0230266	0.0243725	0.0336089	0.036031	-0.0180294	-0.0180294	0.981387	0.981385	0.0301331	0.197001	0	0.021019	0.0222476	0.110216	0.111397	0.106281	0.158474	0.905537	0.960903	0.074014	0.074014	0.153561	0.142829	0.000908874	0.0537812	0.267926	0.0439269	7.57153e+09	2.38401e+09	5.18751e+09	6.47767e+09	6.47767e+09	0.85553	0.905537	6.28247e+09	5.20156e+09	1.74347e+08	1.01897	1.06578	1.01897	1.06579	1996	1996	18
589	2014	22.9985	23.0866	23.1349	0.387894	0.0171609	0.0193021	0.0280357	0.0299692	-0.141129	-0.141129	0.915686	0.872552	0.0248296	0.201404	0	0.0998314	0.112288	0.0697	0.0682901	0.208984	0.168051	0.643106	1.10905	0.153825	0.153825	0.143836	0.114687	0.00226717	0.0682981	0.316773	0.0336791	9.73039e+09	3.77436e+09	5.95603e+09	5.56348e+09	5.56348e+09	0.571763	0.643106	5.42534e+09	4.44297e+09	1.66982e+08	1.09208	1.13014	1.14606	1.18601	1996	1996	19
589	2015	23.137	23.3052	23.3114	0.311851	-0.0231307	-0.0247299	-0.033613	-0.0378853	-0.14919	-0.14919	0.845212	0.839969	-0.0744602	0.118264	1	0.0518195	0.055402	0.0397182	0.0455384	0.219506	0.22731	0.452831	1.13082	0.270787	0.270787	0.115109	0.0892229	0.00103263	0.0779564	0.308407	0.0287402	1.11757e+10	3.48516e+09	7.69057e+09	4.73347e+09	4.73347e+09	0.423549	0.452831	5.08592e+09	4.17367e+09	-2.58503e+08	1.18314	1.21815	1.19052	1.22575	1996	1996	20
589	2016	23.0678	23.1602	23.1638	0.343208	0.0014159	0.00136692	0.00215578	0.00203104	0.18038	0.18038	0.911721	0.908487	-0.0582486	0.107007	0	0.0213271	0.0205893	0.0395766	0.04629	0.0773075	0.0967769	0.517246	1.06153	0.206826	0.206826	0.112316	0.0826813	0.000953232	0.0635093	0.362628	0.0289223	1.04283e+10	3.57907e+09	6.84921e+09	5.58729e+09	5.58729e+09	0.535783	0.517246	5.91274e+09	4.98941e+09	1.47654e+07	1.09683	1.1295	1.10073	1.13352	1996	1996	21
589	2017	22.997	23.0256	23.0256	0.343738	-0.0228185	-0.022011	-0.0347704	-0.0335259	0.245614	0.245614	0.971809	0.971807	-0.0607648	0.075909	1	0.023293	0.0224687	0.0170656	0.0195792	0.147721	0.123194	0.690996	0.829229	0.131093	0.131093	0.117749	0.0689926	0.00291685	0.0568151	0.382227	0.0303244	9.71543e+09	3.33957e+09	6.37587e+09	6.95961e+09	6.95961e+09	0.716346	0.690996	7.38251e+09	6.43131e+09	-2.21692e+08	1.02901	1.06119	1.02901	1.06119	1996	1996	22
589	2018	23.0729	22.9917	22.9917	0.325842	0.00841242	0.00873142	0.0124784	0.0131191	-0.0192948	-0.0192948	1.08458	1.08459	0.00929235	0.151725	0	0.0699535	0.0726062	0.0275245	0.0295044	0.0914394	0.0962492	0.675884	0.846521	0.161174	0.161174	0.0849199	0.076116	0.00763815	0.0358325	0.363738	0.0276323	1.04813e+10	3.41525e+09	7.06605e+09	6.82532e+09	6.82532e+09	0.65119	0.675884	6.7619e+09	5.78975e+09	8.81731e+07	0.922015	0.948216	0.922009	0.94821	1996	1996	23
589	2019	23.0766	23.0661	23.0661	0.353919	0.0128735	0.0128979	0.0199255	0.0195395	-0.0537684	-0.0537684	1.01056	1.01056	0.0342513	0.201319	0	0.166513	0.166828	0.0730446	0.0732931	0.0518729	0.0402232	0.615011	0.829926	0.206113	0.206113	0.0715858	0.0654992	0.00543454	0.0484622	0.314135	0.0212584	1.0521e+10	3.72359e+09	6.79744e+09	6.45834e+09	6.45834e+09	0.61385	0.615011	6.23713e+09	5.15815e+09	1.35443e+08	0.989553	1.01105	0.989552	1.01104	1996	1996	24
590	2008	20.1894	20.8596	20.948	0.544096	0.0347501	0.0359054	0.0762224	0.0801088	0.137892	0.137892	0.511593	0.468306	0.0747218	0.510129	0	0.0594999	0.061478	0.0841155	0.0821833	0.0787278	0.0473729	0.416907	1.08751	0.0280313	0.0280313	0.190124	0.131382	0.0968671	0.197303	0.218663	0.241768	5.86315e+08	3.19012e+08	2.67303e+08	2.36574e+08	2.36574e+08	0.403493	0.416907	2.18896e+08	1.1589e+08	2.03745e+07	1.95468	2.57794	2.13536	2.81623	1993	1996	16
590	2009	20.0623	21.3401	21.3409	0.447815	-0.170756	-0.159919	-0.309237	-0.319206	0.158582	0.158582	0.278635	0.278419	-0.278177	0.522011	1	0.066127	0.0619303	0.0354975	0.0361947	0.0815235	0.059851	0.497148	0.74827	0.0269992	0.0269992	0.121146	0.122024	0.0705389	0.192702	0.241375	0.269306	5.16335e+08	2.31223e+08	2.85112e+08	2.7409e+08	2.7409e+08	0.530838	0.497148	3.50335e+08	1.31012e+08	-8.81671e+07	3.58892	4.91166	3.59171	4.91547	1993	1996	17
590	2010	20.1589	21.9432	21.9441	0.49036	0.0829086	0.0869118	0.162681	0.16402	0.136944	0.136944	0.167912	0.167761	0.172769	0.570919	0	0.149418	0.156633	0.0501111	0.0548077	0.0789226	0.0787468	0.574391	0.819662	0.0190062	0.0155187	0.075114	0.151896	0.0398292	0.195114	0.231399	0.240245	5.68726e+08	2.78881e+08	2.89846e+08	3.11625e+08	3.11625e+08	0.547935	0.574391	2.57786e+08	1.33712e+08	4.71523e+07	5.95551	7.83873	5.96085	7.84575	1993	1996	18
590	2011	20.2165	21.4759	21.4762	0.5997	0.119734	0.123182	0.299111	0.271689	0.102314	0.102314	0.28383	0.283743	0.185906	0.562612	0	0.0512342	0.0527096	0.0529141	0.0575235	0.0197285	0.0485073	0.586602	0.961805	0.0460271	0.0460271	0.0618008	0.1452	0.0145339	0.180325	0.279768	0.222654	6.02454e+08	3.61291e+08	2.41162e+08	3.43509e+08	3.43509e+08	0.570182	0.586602	2.79648e+08	1.50246e+08	7.21344e+07	3.52324	4.53239	3.52431	4.53378	1993	1996	19
590	2012	20.3723	21.646	21.6463	0.679786	0.195459	0.210653	0.6104	0.589828	0.0579663	0.0579663	0.279811	0.279726	0.16935	0.510342	0	0.0280477	0.0302281	0.0644317	0.0674336	0.0271249	0.0152254	0.556339	1.81146	0.225662	0.225662	0.0421495	0.100019	0.0218554	0.184168	0.232939	0.186945	7.04018e+08	4.78581e+08	2.25436e+08	3.6342e+08	3.6342e+08	0.516209	0.556339	3.01875e+08	1.77952e+08	1.37606e+08	3.57384	4.39556	3.57493	4.39691	1993	1996	20
590	2013	20.1301	21.9482	21.9486	0.487748	-0.233339	-0.261743	-0.580992	-0.646822	-0.29558	-0.29558	0.162327	0.162269	-0.501833	0.509852	1	0.00746009	0.00656092	0.0218999	0.0230769	0.0534433	0.0958951	0.407456	1.02777	0.118936	0.118936	0.0505381	0.116302	0.0155902	0.359339	0.221352	0.264133	5.52562e+08	2.69511e+08	2.83051e+08	2.56001e+08	2.56001e+08	0.463298	0.407456	3.8447e+08	1.25478e+08	-1.64451e+08	6.16041	8.37164	6.16261	8.37462	1993	1996	21
590	2014	20.1902	22.0981	22.0985	0.313735	-0.146161	-0.150556	-0.212981	-0.250145	-0.206557	-0.206557	0.148394	0.14834	-0.370689	0.516404	1	-0.0867524	-0.0893608	0.0612085	0.063328	0.0870337	0.103822	0.356547	0.801362	0.0815177	0.0815177	0.0179424	0.0716054	0.00441964	0.359339	0.236969	0.266032	5.86821e+08	1.84106e+08	4.02714e+08	2.03122e+08	2.03122e+08	0.34614	0.356547	2.78417e+08	9.82291e+07	-8.57705e+07	6.73882	9.18135	6.74127	9.18468	1993	1996	22
590	2017	20.5883	22.0633	22.1179	0.667629	0.0113375	0.0131692	0.0341109	0.0301492	0.0823183	0.0823183	0.228779	0.216628	0.0420564	0.561223	0	-0.102026	-0.11851	0.0294529	0.0340434	0.0631155	0.0330892	0.456708	3.1724	0.142236	0.142236	0.017706	0.0725984	0.00175154	0.201514	0.184655	0.19213	8.73736e+08	5.83331e+08	2.90405e+08	3.43539e+08	3.43539e+08	0.393184	0.456708	3.29091e+08	1.50737e+08	9.90596e+06	4.37104	5.41057	4.6162	5.71404	1993	1996	25
590	2018	20.5207	21.4027	21.4444	0.709919	-0.0467554	-0.045175	-0.16118	-0.144819	-0.459127	-0.459127	0.413934	0.397012	-0.245681	0.47229	1	0.000801174	0.000774092	0.0514167	0.0597261	0.1388	0.158659	0.219851	3.45312	0.393528	0.393528	0.0205059	0.0845198	0.00174073	0.354151	0.186744	0.168511	8.16599e+08	5.79719e+08	2.3688e+08	1.85811e+08	1.85811e+08	0.227543	0.219851	2.31461e+08	9.80544e+07	-3.81804e+07	2.41585	2.90545	2.51882	3.02928	1993	1996	26
590	2019	20.5569	21.8005	21.851	0.734768	0.0501241	0.0510325	0.188982	0.183947	0.695456	0.695456	0.288335	0.274146	0.0986836	0.532209	0	0.034495	0.0351202	0.0711183	0.0806335	0.0901546	0.120717	0.378797	3.19322	0.37123	0.37123	0.00703162	0.0600917	0.0107443	0.207641	0.169376	0.159083	8.46744e+08	6.22161e+08	2.24583e+08	3.15034e+08	3.15034e+08	0.372054	0.378797	2.83946e+08	1.4737e+08	4.24423e+07	3.46819	4.12429	3.64769	4.33775	1993	1996	27
591	2008	21.4044	21.5306	21.6415	0.212953	0.0107725	0.0114326	0.0136873	0.0147357	0.120577	0.120577	0.881479	0.788957	0.00102549	0.0839316	0	0.0858925	0.0911553	0.0755946	0.0774127	0.161874	0.222664	1.87448	0.936321	0.318681	0.318681	0.112388	0.231515	0.0183158	0.0297331	0.166043	0.0521408	1.97615e+09	4.20827e+08	1.55532e+09	3.49039e+09	3.49039e+09	1.76626	1.87448	3.48681e+09	3.19743e+09	2.12881e+07	1.13446	1.19686	1.2675	1.33722	1987	1996	22
591	2009	21.4752	21.8189	22.0304	0.208448	0.0100153	0.0103695	0.0126527	0.0131363	0.0967206	0.0967206	0.709103	0.573954	0.00269237	0.100265	0	0.0211925	0.021942	0.063419	0.0650083	0.0193611	0.106245	1.86859	0.961375	0.303572	0.303572	0.111717	0.247959	0.017604	0.045282	0.164185	0.0470794	2.12104e+09	4.42127e+08	1.67892e+09	3.82798e+09	3.82798e+09	1.80476	1.86859	3.81767e+09	3.44417e+09	2.12429e+07	1.41023	1.47991	1.7423	1.82838	1987	1996	23
591	2010	21.5541	22.1575	22.1575	0.231445	0.0081158	0.00843587	0.0105598	0.0108208	0.134705	0.134705	0.546942	0.546942	0.00203966	0.0994645	0	0.0488476	0.0507741	0.0324634	0.0347669	0.0646884	0.0552606	1.96711	0.97846	0.253825	0.253825	0.129786	0.26784	0.0223237	0.0325223	0.170306	0.043008	2.29521e+09	5.31215e+08	1.764e+09	4.34363e+09	4.34363e+09	1.89247	1.96711	4.33477e+09	3.91159e+09	1.86275e+07	1.82835	1.91051	1.82835	1.91051	1987	1996	24
595	2008	20.6475	21.1273	21.3416	0.525397	0.024533	0.024509	0.0516915	0.0472548	-0.11213	-0.11213	0.618949	0.499533	-0.0247412	0.253255	0	0.0316865	0.0316556	0.0125362	0.0122974	0.0450944	0.0361792	0.497542	1.61011	0.027298	0.027298	0.33568	0.298376	0.0131848	0.113395	0.180958	0.0297921	9.27078e+08	4.87084e+08	4.39994e+08	4.61711e+08	4.61711e+08	0.498028	0.497542	4.73134e+08	3.44781e+08	2.2744e+07	1.61564	1.66525	2.00187	2.06334	1996	1996	13
595	2009	20.5821	21.4461	21.7557	0.425643	-0.139116	-0.134566	-0.242212	-0.257371	-0.470112	-0.470112	0.421483	0.309245	-0.507868	0.0937626	1	0.0426837	0.0412876	0.00693243	0.00630534	0.146019	0.147928	0.272531	1.49574	0.0745263	0.0745263	0.286361	0.319228	0.0182516	0.203546	0.189145	0.0292792	8.68354e+08	3.69609e+08	4.98746e+08	2.44655e+08	2.44655e+08	0.281746	0.272531	3.68908e+08	2.21716e+08	-1.20802e+08	2.37258	2.44414	3.23368	3.33121	1996	1996	14
595	2010	20.4252	21.6043	21.6044	0.277979	-0.210628	-0.194139	-0.29172	-0.302205	0.55977	0.55977	0.307549	0.307527	-0.393433	0.046742	1	-0.0203753	-0.0187803	0.0336843	0.0322612	0.129761	0.123642	0.473861	1.14198	0.0190062	0.00585175	0.332634	0.314965	0.018109	0.142129	0.194032	0.031298	7.42272e+08	2.06336e+08	5.35936e+08	3.81606e+08	3.81606e+08	0.514106	0.47386	5.31742e+08	3.63769e+08	-1.56343e+08	3.25152	3.35657	3.25174	3.35681	1996	1996	15
595	2014	20.7683	21.6596	21.7403	0.279588	0.0196806	0.0195904	0.0273185	0.0268531	0.369751	0.369751	0.410121	0.378325	-0.374124	0.0192286	0	-0.0389467	-0.0387684	0.04236	0.0418627	0.0737408	0.0502046	0.423466	0.927116	0.0275089	0.0275089	0.345033	0.191725	0.0117656	0.121799	0.224538	0.129669	1.04603e+09	2.92458e+08	7.53573e+08	4.44996e+08	4.44996e+08	0.425414	0.423466	6.1148e+08	4.36439e+08	20586471	2.43831	2.80159	2.64323	3.03704	1996	1996	19
595	2015	20.9132	21.981	22.3669	0.617229	-0.113502	-0.121711	-0.296527	-0.22565	-0.412193	-0.412193	0.343767	0.233687	-0.48208	-0.00961548	1	-0.0513804	-0.0550967	0.0217665	0.0228066	0.104817	0.0961158	0.231975	1.65485	0.0652742	0.0652742	0.23299	0.177381	0.0238995	0.236398	0.179502	0.128018	1.20914e+09	7.46318e+08	4.62825e+08	2.61572e+08	2.61572e+08	0.216328	0.231975	3.8767e+08	2.64087e+08	-1.3724e+08	2.90895	3.33602	4.27922	4.90747	1996	1996	20
595	2016	20.9061	22.5123	22.8511	0.551844	-0.0703275	-0.070077	-0.156926	-0.168719	0.359853	0.359853	0.200634	0.142983	-0.220482	0.0390302	1	-0.0366779	-0.0365473	0.00791526	0.0101294	0.105503	0.0975666	0.295222	1.42247	0.0190062	0.00665267	0.248739	0.16879	0.00766483	0.135327	0.282256	0.125388	1.20056e+09	6.62523e+08	5.3804e+08	3.55699e+08	3.55699e+08	0.296277	0.295222	4.34124e+08	3.41816e+08	-8.44325e+07	4.98421	5.69877	6.99383	7.99649	1996	1996	21
595	2019	21.145	21.9898	21.9989	0.250232	-0.21254	-0.193267	-0.283474	-0.285331	-0.280081	-0.280081	0.429625	0.42572	-0.375519	0.00401562	1	0.00701464	0.00637858	0.00813434	0.00810011	0.0174666	0.0486704	0.185637	0.742386	0.0739953	0.0739953	0.170476	0.166842	0.00935041	0.202365	0.285101	0.0912067	1.52455e+09	3.81491e+08	1.14306e+09	3.11234e+08	3.11234e+08	0.204148	0.185637	4.28108e+08	3.09984e+08	-324026921	2.32761	3.06138	2.34896	3.08946	1996	1996	24
597	2008	22.1352	22.4049	22.6101	0.383661	0.0872169	0.100049	0.141508	0.152589	0.243843	0.243843	0.763665	0.621949	0.10737	0.34237	0	0.172765	0.198183	0.110402	0.122618	0.179105	0.293506	1.2885	1.04523	0.187136	0.187136	0.123947	0.164021	0.0221136	0.0755126	0.175217	0.0844451	4.10399e+09	1.57454e+09	2.52945e+09	4.60977e+09	4.60977e+09	1.12324	1.2885	4.11482e+09	3.03152e+09	3.57937e+08	1.30947	1.43025	1.60785	1.75615	1993	1996	16
597	2009	22.5281	23.2207	23.2738	0.337819	0.0783171	0.0935064	0.118271	0.145263	0.104954	0.104954	0.500291	0.474376	0.104448	0.305819	0	0.101318	0.120968	0.0547957	0.062015	0.196492	0.210141	1.00042	1.33918	0.290187	0.290187	0.115222	0.10852	0.00809875	0.0803051	0.2337	0.136192	6.07893e+09	2.05358e+09	4.02535e+09	5.09359e+09	5.09359e+09	0.837909	1.00042	4.56158e+09	3.53587e+09	4.76084e+08	1.99884	2.31398	2.10803	2.44039	1993	1996	17
597	2010	22.447	22.9086	22.9482	0.369956	0.0102174	0.00980333	0.016217	0.0151575	-0.0520763	-0.0520763	0.630261	0.60578	0.00801451	0.23422	0	0.0456639	0.0438131	0.0637138	0.0771848	0.158398	0.233353	0.826466	1.51862	0.188552	0.188552	0.0975175	0.136047	0.00914817	0.10199	0.265979	0.150362	5.60536e+09	2.07374e+09	3.53163e+09	4.82833e+09	4.82833e+09	0.861377	0.826466	4.78964e+09	3.69744e+09	5.72725e+07	1.58664	1.86743	1.65076	1.9429	1993	1996	18
597	2011	22.4935	22.6049	22.6058	0.297896	-0.0652604	-0.0667786	-0.0929499	-0.100131	-0.195835	-0.195835	0.894638	0.893838	-0.122061	0.204136	1	-0.0397321	-0.0406564	0.0710458	0.08084	0.109432	0.16207	0.676575	0.875806	0.135899	0.135899	0.0877694	0.149038	0.0080781	0.172978	0.251919	0.146206	5.87237e+09	1.74936e+09	4.12301e+09	3.88278e+09	3.88278e+09	0.661194	0.676575	4.35671e+09	3.09016e+09	-3.83234e+08	1.11777	1.30918	1.11877	1.31035	1993	1996	19
597	2012	22.5139	22.5676	22.568	0.293066	0.000905566	0.000914793	0.00128098	0.00129842	-0.00460069	-0.00460069	0.947749	0.947329	-0.0858738	0.247474	0	0.0143644	0.0145108	0.0432022	0.0428897	0.120563	0.0946314	0.651446	0.778168	0.142213	0.142213	0.0859925	0.140407	0.0084926	0.146995	0.229814	0.135367	5.99328e+09	1.75642e+09	4.23685e+09	3.86491e+09	3.86491e+09	0.644875	0.651446	4.19681e+09	2.90845e+09	5.4273e+06	1.05513	1.22032	1.0556	1.22086	1993	1996	20
597	2013	22.7454	22.8354	22.8362	0.211666	-0.0218675	-0.0243876	-0.0277389	-0.0324164	0.00146915	0.00146915	0.913922	0.913253	-0.0524168	0.308679	1	-0.0352613	-0.039325	0.0300254	0.0314735	0.0816335	0.0549282	0.571395	0.824998	0.203722	0.203722	0.0757908	0.141351	0.0223939	0.156723	0.2048	0.100132	7.5546e+09	1.59905e+09	5.95554e+09	3.87059e+09	3.87059e+09	0.512349	0.571395	4.07348e+09	2.67582e+09	-1.652e+08	1.09418	1.21594	1.09499	1.21683	1993	1996	21
597	2014	22.8719	23.041	23.1064	0.322083	0.00977742	0.0103948	0.0144227	0.0142464	0.11955	0.11955	0.844403	0.79098	0.0013486	0.315293	0	0.00548136	0.00582745	0.0264625	0.0289034	0.0785752	0.0585591	0.537384	0.937603	0.206	0.206	0.0829858	0.114091	0.0292515	0.11842	0.202654	0.0856434	8.57287e+09	2.76118e+09	5.81169e+09	4.33332e+09	4.33332e+09	0.505469	0.537384	4.32748e+09	2.96706e+09	8.38206e+07	1.18427	1.29519	1.26426	1.38267	1993	1996	22
597	2015	22.8857	23.1232	23.1404	0.276212	-0.0451129	-0.0454259	-0.0623289	-0.0648004	-0.115129	-0.115129	0.788662	0.775173	-0.105769	0.265305	1	0.0114695	0.0115491	0.0254283	0.0278677	0.0392932	0.0658667	0.444173	0.841739	0.196319	0.196319	0.0844074	0.0991112	0.0249119	0.146706	0.386456	0.0859143	8.69263e+09	2.40101e+09	6.29162e+09	3.83443e+09	3.83443e+09	0.441113	0.444173	4.23999e+09	2.81714e+09	-3.9215e+08	1.26797	1.38715	1.29003	1.41128	1993	1996	23
597	2016	23.0046	23.202	23.2167	0.248622	0.00269103	0.0028508	0.00358147	0.00386078	0.255571	0.255571	0.820852	0.808921	-0.000254809	0.315571	0	0.0392763	0.0416082	0.0180332	0.0192205	0.0339005	0.0497579	0.520965	1.02158	0.181149	0.181149	0.11016	0.111588	0.0219222	0.108771	0.332302	0.0764113	9.78998e+09	2.43401e+09	7.35597e+09	4.8144e+09	4.8144e+09	0.491768	0.520965	4.81563e+09	3.29512e+09	2.63452e+07	1.21825	1.31904	1.23621	1.33849	1993	1996	24
597	2017	23.0835	23.3347	23.3353	0.240537	0.0086904	0.00903278	0.0114428	0.0119548	0.179036	0.179036	0.777823	0.777359	0.0116011	0.395422	0	-0.0284337	-0.029554	0.0340346	0.0357236	0.0474099	0.0576141	0.556969	0.92233	0.161412	0.161412	0.133828	0.127715	0.0214245	0.12647	0.29607	0.0696018	1.0593e+10	2.54802e+09	8.04503e+09	5.67635e+09	5.67635e+09	0.535857	0.556969	5.6105e+09	3.4318e+09	9.20577e+07	1.28564	1.38702	1.28641	1.38784	1993	1996	25
597	2018	23.1845	23.3291	23.3561	0.306589	0.0171835	0.0180505	0.0247811	0.0249051	0.315379	0.315379	0.865343	0.842293	0.00384655	0.41376	0	0.0243277	0.0255552	0.0355713	0.0373247	0.074541	0.0773669	0.669293	0.840928	0.109532	0.109532	0.157699	0.108478	0.0386407	0.0681186	0.248681	0.0596175	1.17187e+10	3.59284e+09	8.12591e+09	7.46656e+09	7.46656e+09	0.637146	0.669293	7.43783e+09	4.37719e+09	2.01369e+08	1.15561	1.23179	1.18723	1.2655	1993	1996	26
597	2019	23.2522	23.4378	23.4558	0.312431	0.0135919	0.014052	0.0197681	0.0203536	0.100923	0.100923	0.830594	0.815797	0.0367344	0.435774	0	0.0281184	0.0290701	0.031613	0.032879	0.0644417	0.0674107	0.677707	0.744293	0.121645	0.121645	0.145061	0.102375	0.0348467	0.0901389	0.278216	0.0554835	1.25398e+10	3.91783e+09	8.622e+09	8.2201e+09	8.2201e+09	0.65552	0.677707	7.91814e+09	4.63799e+09	1.7044e+08	1.20396	1.2775	1.2258	1.30067	1993	1996	27
598	2008	21.4451	21.6177	21.6749	0.369167	-0.00637329	-0.00684195	-0.010103	-0.0114045	0.145978	0.145978	0.841484	0.794692	-0.00859369	0.0976394	1	0.084273	0.0904701	0.136876	0.139123	0.301363	0.347313	1.23508	0.667015	0.0790598	0.0790598	0.07382	0.141751	0.0185935	0.0502905	0.426785	0.120905	2.05819e+09	7.59818e+08	1.29838e+09	2.3679e+09	2.3679e+09	1.15047	1.23508	2.38825e+09	2.1367e+09	-1.31175e+07	1.18838	1.35182	1.25835	1.43141	1996	1996	13
598	2009	21.453	22.164	22.3371	0.308391	-0.057858	-0.0580876	-0.0836571	-0.087833	-0.0612725	-0.0612725	0.491168	0.413092	-0.0545516	0.10483	1	0.0352419	0.0353817	0.111682	0.113824	0.0497421	0.0821781	1.0757	0.630252	0.138652	0.138652	0.0848931	0.124943	0.0207711	0.0751586	0.370754	0.115241	2.07459e+09	6.39786e+08	1434804642	2.22281e+09	2.22281e+09	1.07145	1.0757	2.34407e+09	1.98979e+09	-1.20032e+08	2.03596	2.30115	2.42077	2.73608	1996	1996	14
599	2008	22.0988	22.1465	22.1657	0.296937	-0.0826627	-0.0856454	-0.117575	-0.122814	-0.00605525	-0.00605525	0.95341	0.935367	-0.0813273	0.0343258	1	0.00727399	0.00753645	0.0237636	0.0263473	0.045851	0.119124	1.13623	0.694453	0.0971943	0.0971943	0.10123	0.158459	0.00445684	0.0285386	0.486789	0.0131711	3.95732e+09	1.17508e+09	2.78225e+09	4.33986e+09	4.33986e+09	1.09666	1.13623	4.6928e+09	4.19089e+09	-3.27123e+08	1.04887	1.06287	1.0691	1.08337	1996	1996	13
599	2009	22.1855	22.7563	22.7564	0.334481	0.0619293	0.0646127	0.0930541	0.0945353	-0.031894	-0.031894	0.565075	0.565066	0.0593306	0.144197	0	0.0866664	0.0904217	0.0397573	0.0417484	0.106672	0.168107	1.01568	0.895922	0.0919611	0.0919611	0.0795467	0.225686	0.00609813	0.0250588	0.498823	0.0156521	4.3158e+09	1.44355e+09	2.87225e+09	4.20144e+09	4.20144e+09	0.973502	1.01568	3.95217e+09	3.5956e+09	2.67275e+08	1.76968	1.79782	1.76971	1.79785	1996	1996	14
599	2010	22.2728	22.5369	22.5369	0.31403	0.00773907	0.00807634	0.0112819	0.0119439	0.375196	0.375196	0.767885	0.767879	0.0023648	0.0774281	0	0.0194017	0.0202473	0.0427683	0.0446392	0.126738	0.132541	1.28041	0.820406	0.0485586	0.0485586	0.105348	0.24001	0.00519915	0.025425	0.475402	0.013916	4.7091e+09	1.4788e+09	3.2303e+09	5.77781e+09	5.77781e+09	1.22694	1.28041	5.76414e+09	5.33044e+09	3.64441e+07	1.30228	1.32066	1.30229	1.32067	1996	1996	15
599	2011	22.3157	22.4204	22.4204	0.308166	0.0073387	0.00749628	0.0106076	0.0108805	0.0930612	0.0930612	0.90062	0.900617	0.00320505	0.0790807	0	0.0394111	0.0402574	0.0345398	0.0361509	0.165552	0.162839	1.31233	0.78321	0.055473	0.055473	0.131321	0.254022	0.00473824	0.0244105	0.451681	0.0131001	4.91577e+09	1.51487e+09	3.40089e+09	6.31549e+09	6.31549e+09	1.28474	1.31233	6.29525e+09	5.81606e+09	3.60753e+07	1.11035	1.12508	1.11035	1.12509	1996	1996	16
599	2012	22.2948	22.3565	22.3565	0.319029	0.00436166	0.00431613	0.00640506	0.00628753	-0.0644421	-0.0644421	0.940188	0.940186	0.00229701	0.0900981	0	0.0568467	0.0562533	0.0187372	0.0180403	0.0332651	0.0498907	1.2145	0.893552	0.063967	0.063967	0.178382	0.224145	0.00286801	0.0276763	0.44532	0.0130645	4814201831	1.53587e+09	3.27833e+09	5.90851e+09	5.90851e+09	1.22731	1.2145	5.89494e+09	5.37616e+09	2.09979e+07	1.06362	1.0777	1.06362	1.0777	1996	1996	17
599	2013	22.3047	22.411	22.411	0.320715	0.00568903	0.00571714	0.00837502	0.00840602	-0.107766	-0.107766	0.899168	0.899165	0.00525072	0.101298	0	0.097895	0.0983787	0.0300259	0.0300236	0.103233	0.11162	1.08964	1.01999	0.110939	0.110939	0.172654	0.166518	0.00293618	0.0322067	0.423062	0.0125846	4.86201e+09	1.55932e+09	3.30269e+09	5.27177e+09	5.27177e+09	1.08428	1.08964	5.24409e+09	4.73776e+09	2.76601e+07	1.11214	1.12631	1.11214	1.12632	1996	1996	18
599	2014	22.3429	22.5428	22.5932	0.495509	0.0115155	0.0117355	0.0228259	0.0198834	-0.245417	-0.245417	0.818841	0.778589	0.0128057	0.144726	0	0.109811	0.111909	0.0277852	0.0290263	0.224341	0.211234	0.802543	1.16766	0.139138	0.139138	0.146366	0.129653	0.00569082	0.0613364	0.367452	0.0518201	5.05145e+09	2.50304e+09	2.54841e+09	3.97799e+09	3.97799e+09	0.787495	0.802543	3.92705e+09	3.40227e+09	5.81699e+07	1.22124	1.28798	1.28437	1.35457	1996	1996	19
599	2015	22.499	22.9999	23.0287	0.439438	0.0100258	0.0108066	0.0178852	0.0202102	-0.247433	-0.247433	0.605994	0.588777	0.0139016	0.194912	0	0.0210363	0.0226746	0.0481839	0.0480918	0.288676	0.271721	0.546488	1.2817	0.209319	0.209319	0.130485	0.144377	0.00763714	0.0845283	0.18146	0.0379222	5.90471e+09	2.59475e+09	3.30996e+09	2.99371e+09	2.99371e+09	0.507003	0.546488	2.95209e+09	2.4102e+09	5.91993e+07	1.65018	1.71522	1.69843	1.76538	1996	1996	20
599	2016	22.704	22.9975	23.0163	0.372502	0.0107498	0.0118479	0.0171312	0.0198309	0.646029	0.646029	0.745647	0.731827	0.0107	0.146362	0	0.00405113	0.00446498	0.0567956	0.0575015	0.141503	0.13511	0.749288	1.16391	0.142097	0.142343	0.158521	0.14168	0.015025	0.0552291	0.241244	0.0408236	7.24838e+09	2.70004e+09	4.54834e+09	4.92773e+09	4.92773e+09	0.679839	0.749288	4.875e+09	4.2065e+09	7.79183e+07	1.34112	1.3982	1.36644	1.4246	1996	1996	21
599	2017	22.8491	22.9984	23.0087	0.334949	0.0121671	0.0130479	0.018295	0.0201471	-0.18872	-0.18872	0.861286	0.852506	0.00847165	0.187221	0	-0.0726803	-0.0779419	0.0499316	0.0536131	0.109454	0.128345	0.511611	0.982771	0.0384991	0.0384991	0.154372	0.155941	0.0138077	0.0693728	0.338679	0.0428654	8.37977e+09	2.80679e+09	5.57297e+09	3.99777e+09	3.99777e+09	0.477074	0.511611	3.9639e+09	3.2493e+09	1.01958e+08	1.16105	1.21305	1.17301	1.22555	1996	1996	22
599	2018	22.9166	22.8458	22.8281	0.429623	0.00322129	0.00333007	0.00564766	0.00540495	-0.0631235	-0.0631235	1.07345	1.09262	-0.133306	0.0976801	0	-0.0255453	-0.0264079	0.0386983	0.0416329	0.137427	0.165129	0.431866	1.09124	0.0977078	0.0981504	0.12685	0.150088	0.0103261	0.0456684	0.338364	0.0415733	8.96548e+09	3.85178e+09	5.1137e+09	3.74541e+09	3.74541e+09	0.41776	0.431866	4.2447e+09	3.37956e+09	2.88805e+07	0.931576	0.971984	0.915235	0.954935	1996	1996	23
599	2019	23.0139	23.0403	23.0424	0.36771	-0.0315263	-0.033058	-0.0498606	-0.0548374	0.101024	0.101024	0.973933	0.971926	-0.116362	0.0908043	1	-0.0233856	-0.0245218	0.0278578	0.0303123	0.0343672	0.0444741	0.437616	0.94625	0.139301	0.140531	0.0888742	0.0967289	0.0179301	0.0461141	0.376376	0.0477231	9.88115e+09	3.6334e+09	6.24775e+09	4.12379e+09	4.12379e+09	0.417339	0.437616	4.60364e+09	3.74933e+09	-3.11516e+08	1.02676	1.07822	1.02889	1.08045	1996	1996	24
606	2008	20.6108	20.839	20.8925	0.557094	0.013116	0.0135959	0.0296135	0.0313877	0.706311	0.706311	0.79593	0.754486	-0.0336969	0.307731	0	-0.0106733	-0.0110638	0.0249158	0.0264494	0.141935	0.140274	0.572487	1.43775	0.0647523	0.0647767	0.137553	0.148204	0.015531	0.0469461	0.410869	0.0441575	8.93632e+08	4.97837e+08	3.95795e+08	4.93536e+08	4.93536e+08	0.552281	0.572487	5.10167e+08	3.4166e+08	1.17209e+07	1.25639	1.31612	1.32541	1.38841	1996	1996	13
606	2009	20.7779	21.6717	21.8122	0.585394	-0.0218252	-0.0236439	-0.0526408	-0.0552975	0.340155	0.340155	0.409064	0.355462	-0.073501	0.396238	1	0.00524685	0.00568408	0.0163212	0.0179173	0.143991	0.144661	0.678465	1.58338	0.138979	0.144715	0.164745	0.0932743	0.0147098	0.0487915	0.410674	0.0369308	1.05611e+09	6.18239e+08	4.37868e+08	6.61415e+08	6.61415e+08	0.626276	0.678465	7.10029e+08	3.99337e+08	-2.30498e+07	2.44461	2.54108	2.81324	2.92426	1996	1996	14
606	2010	20.9457	22.0277	22.0486	0.590246	0.00415243	0.00450002	0.010134	0.010923	0.324162	0.324162	0.338922	0.331884	-0.0475258	0.418514	0	0.0110068	0.0119282	0.0112298	0.0118891	0.0744483	0.0939608	0.759872	1.12833	0.100476	0.100476	0.135579	0.0988567	0.00768728	0.0415531	0.378409	0.0305871	1.24907e+09	7.3726e+08	5.11812e+08	8.75821e+08	8.75821e+08	0.701177	0.759872	9.17445e+08	509277691	5.18668e+06	2.95053	3.04638	3.0131	3.11098	1996	1996	15
606	2011	20.8587	21.734	21.7525	0.611925	-0.0156209	-0.0149423	-0.0402524	-0.0374133	-0.331404	-0.331404	0.416747	0.409104	-0.0978693	0.40372	1	-0.00269588	-0.00257876	0.00688025	0.00727684	0.0955948	0.138888	0.48917	1.06132	0.042519	0.042519	0.0961157	0.0799803	0.0107042	0.0658393	0.388637	0.0202349	1.14506e+09	7.00694e+08	4.44371e+08	5.8557e+08	5.8557e+08	0.511386	0.48917	6.4288e+08	3.49164e+08	-1.7887e+07	2.39954	2.4491	2.44437	2.49485	1996	1996	16
606	2012	21.134	21.6942	21.7766	0.71414	0.00135948	0.00154539	0.00475575	0.00468332	-0.461946	-0.461946	0.571071	0.525911	-0.0325127	0.258453	0	0.0255969	0.0290974	0.0141487	0.0158567	0.248252	0.261231	0.237525	1.93311	0.219896	0.219896	0.0267199	0.0771474	0.00530015	0.128423	0.27788	0.0145909	1.50786e+09	1.07682e+09	4.31038e+08	3.15068e+08	3.15068e+08	0.20895	0.237525	3.25312e+08	2.33638e+08	2.04991e+06	1.7511	1.77702	1.90146	1.92962	1996	1996	17
606	2013	21.0994	21.9149	22.0207	0.678304	0.0158855	0.0156108	0.0493806	0.0514414	0.194661	0.194661	0.442397	0.397971	-0.157551	0.193762	0	-0.029025	-0.0285231	0.0273168	0.0288577	0.16223	0.140788	0.253941	1.55108	0.175542	0.175542	0.0329641	0.130264	0.0102323	0.201745	0.364881	0.025071	1.4566e+09	9.88019e+08	4.68583e+08	3.764e+08	3.764e+08	0.25841	0.253941	4.35702e+08	3.03468e+08	2.31389e+07	2.26041	2.37502	2.51274	2.64015	1996	1996	18
606	2014	21.0052	21.8878	21.9791	0.652468	-0.0956565	-0.091158	-0.275245	-0.272923	-0.0468352	-0.0468352	0.413721	0.377644	-0.333705	-0.0151418	1	0.000938252	0.000894129	0.0273538	0.0288124	0.0326546	0.0107998	0.25789	1.48629	0.165804	0.165804	0.0504981	0.106748	0.00685666	0.123477	0.381794	0.0283107	1.32576e+09	8.65013e+08	4.60742e+08	3.58771e+08	3.58771e+08	0.270617	0.25789	4.78495e+08	3.64204e+08	-1.26817e+08	2.41709	2.52863	2.648	2.77019	1996	1996	19
606	2015	20.7366	22.9181	22.9234	0.693434	-0.146827	-0.127221	-0.47894	-0.385772	-0.25049	-0.25049	0.11287	0.112278	-0.643443	-0.140695	1	0.0202963	0.0175862	0.02485	0.0233455	0.00612228	0.0151418	0.229913	1.28901	0.130115	0.130115	0.0487708	0.0733627	0.00173335	0.240426	0.442201	0.0356928	1.01341e+09	7.02734e+08	3.10678e+08	2.68903e+08	2.68903e+08	0.265344	0.229913	4.79539e+08	3.06736e+08	-1.48796e+08	8.01185	9.20295	8.90644	9.25148	1996	1996	20
607	2008	21.7432	21.8715	21.8934	0.316362	0.00854103	0.00812235	0.0124935	0.0116043	0.0565883	0.0565883	0.879559	0.860533	0.00407347	0.145081	0	0.0500632	0.0476092	0.0534261	0.0544541	0.10045	0.0592122	0.981665	0.980238	0.124728	0.124728	0.250181	0.10025	0.0491413	0.0566459	0.239803	0.0789473	2.77287e+09	8.77231e+08	1.89564e+09	2.86234e+09	2.86234e+09	1.03227	0.981665	2.85068e+09	2.44707e+09	2.36832e+07	1.13693	1.27455	1.16207	1.30273	1993	1996	16
607	2009	21.4679	22.2984	22.2985	0.368462	-0.03013	-0.02601	-0.047709	-0.0393405	-0.316779	-0.316779	0.435843	0.435814	-0.0280273	0.245196	1	0.0377459	0.0325844	0.0073667	0.00786289	0.0753506	0.0912109	0.801705	0.979571	0.206377	0.206377	0.17402	0.0930762	0.0564056	0.0841064	0.290103	0.094951	2.10576e+09	7.75891e+08	1.32986e+09	1.95561e+09	1.95561e+09	0.928698	0.801705	2.01042e+09	1.4761e+09	-6.34465e+07	2.2944	2.57331	2.29456	2.57348	1993	1996	17
607	2010	21.2003	22.1973	22.1973	0.272387	-0.111969	-0.0970729	-0.153885	-0.1442	-0.389009	-0.389009	0.368961	0.368961	-0.157443	0.247163	1	0.0652865	0.056601	0.0137958	0.0121339	0.147335	0.169485	0.642914	0.798199	0.158253	0.158253	0.217441	0.138973	0.018422	0.165505	0.285787	0.101062	1.61126e+09	4.38886e+08	1.17237e+09	1.19486e+09	1.19486e+09	0.741571	0.642914	1.38298e+09	8.99535e+08	-1.80411e+08	2.71032	3.01502	2.71032	3.01502	1993	1996	18
607	2014	21.3926	22.575	23.1366	0.678408	0.104095	0.104043	0.323686	0.203026	-0.340174	-0.340174	0.306543	0.174817	0.112004	0.274531	0	0.0326443	0.0326279	0.0102307	0.00895897	0.200675	0.186909	0.760127	2.38237	0.232336	0.244711	0.198938	0.0179311	0.193246	0.056518	0.128956	0.00968248	1.95295e+09	1.3249e+09	6.28054e+08	1.48524e+09	1.48524e+09	0.76051	0.760127	1.31889e+09	1.0775e+09	2.03292e+08	3.26218	3.29408	5.72027	5.77619	1993	1996	22
609	2008	20.7607	21.415	21.6356	0.786555	0.133501	0.127873	0.625458	0.406512	0.378718	0.378718	0.519783	0.416895	0.371436	0.836286	0	-0.04171	-0.0399516	0.241197	0.289794	0.162971	0.161848	0.604744	3.92372	0.560783	0.563413	0.164067	0.0604723	0.0494096	0.0428971	0.0190719	0	1.0381e+09	8.16525e+08	2.21578e+08	655416967	655416967	0.63136	0.604744	4.11972e+08	1.07301e+08	1.38588e+08	1.92388	1.93772	2.39869	2.41594	1993	1996	16
609	2009	20.7809	21.8415	22.0604	0.784934	0.0141661	0.0143097	0.0658683	0.0667852	-0.977688	-0.977688	0.346257	0.278198	-0.0626042	0.308923	0	-0.00424794	-0.004291	0.221092	0.270894	0.313951	0.320246	0.013944	4.05202	0.520843	0.588138	0.160775	0.0680553	0.054222	0.359339	0.0190719	0	1.05937e+09	8.31533e+08	2.27834e+08	1.46236e+07	1.46236e+07	0.0138041	0.013944	1.55391e+07	1.0106e+07	1.50071e+07	2.88802	2.88895	3.59456	3.59572	1993	1996	17
611	2008	20.5798	20.8632	20.9575	0.863564	0.02496	0.0250202	0.182943	0.113596	-0.0387636	-0.0387636	0.753227	0.68546	0.0774235	0.451011	0	-0.0432313	-0.0433354	0.03349	0.0351393	0.0346777	0.0412477	0.309806	4.05507	0.0877138	0.08804	0.0190986	0.0564169	0.287735	0.147148	0.0478189	0.0528839	8.66344e+08	7.48143e+08	1.18201e+08	2.67753e+08	2.67753e+08	0.309061	0.309806	2.47023e+08	1.46994e+08	2.16239e+07	1.32762	1.40175	1.45887	1.54033	1993	1996	16
611	2009	20.4908	21.4691	21.5025	0.860601	0.0270843	0.0258795	0.194293	0.187734	0.0537146	0.0537146	0.375951	0.36359	0.0991461	0.280927	0	0.215244	0.205669	0.134146	0.128394	0.0240867	0.0277987	0.340148	2.97906	0.104172	0.104758	0.0341634	0.0884603	0.0339609	0.0916832	0.133418	0.0723558	7.92551e+08	6.82071e+08	1.10481e+08	2.82135e+08	2.82135e+08	0.355984	0.340148	2.54163e+08	2.02876e+08	2.14657e+07	2.65992	2.86739	2.75035	2.96488	1993	1996	17
611	2010	20.6525	21.5604	21.5657	0.811789	0.0353445	0.0381961	0.187792	0.230411	0.232116	0.232116	0.403375	0.40125	0.0563375	0.265189	0	0.131057	0.14163	0.131829	0.129304	0.0331642	0.047656	0.403225	2.4482	0.140742	0.141216	0.0397822	0.162761	0.0159083	0.10444	0.209646	0.115505	9.31663e+08	7.56314e+08	1.75349e+08	3.47623e+08	3.47623e+08	0.373121	0.403225	3.28039e+08	2.55437e+08	3.29291e+07	2.47908	2.80282	2.49221	2.81767	1993	1996	18
611	2011	20.2787	21.0397	21.0443	0.98323	0.00951446	0.00775655	0.567336	0.0655511	-0.530211	-0.530211	0.467199	0.465057	0.0321991	0.178146	0	-0.0584884	-0.0476819	0.140205	0.131736	0.0639757	0.0998062	0.207675	21.1204	0.143317	0.143317	0.0123323	0.197985	2.15482e-05	0.0803164	0.229281	0.113683	6.41079e+08	6.30328e+08	1.07512e+07	1.6331e+08	1.6331e+08	0.254742	0.207675	1.58051e+08	1.34217e+08	6.09952e+06	2.14041	2.41495	2.15027	2.42607	1993	1996	19
611	2012	20.3914	21.1524	21.157	0.814152	-0.0642763	-0.0678947	-0.345855	-0.640105	0.12119	0.12119	0.467205	0.465063	-0.0222065	0.087801	1	-0.219751	-0.232121	0.175593	0.186881	0.0682229	0.0999495	0.269536	2.67556	0.0893736	0.0893736	0.0158737	0.38961	1.44339e-05	0.032303	0.197311	0.100689	7.17563e+08	5.84206e+08	1.33357e+08	1.83101e+08	1.83101e+08	0.255171	0.269536	1.87167e+08	1.67025e+08	-4.61223e+07	2.14039	2.38003	2.15025	2.39099	1993	1996	20
611	2013	20.4218	21.1491	21.1535	0.805133	0.0154085	0.0156433	0.0790716	0.0821486	5.30083	5.30083	0.483253	0.481104	0.000876823	0.0205059	0	-0.057625	-0.0585031	0.0933549	0.103504	0.753195	0.77697	1.58329	3.81092	0.0274609	0.0274609	0.12244	0.0437253	0.00270525	0.0116637	0.0624148	1.99277e-05	7.39768e+08	5.95611e+08	1.44157e+08	1.15369e+09	1.15369e+09	1.55953	1.58329	1.15268e+09	1.13003e+09	1.13987e+07	2.06931	2.06935	2.07855	2.07859	1993	1996	21
611	2014	20.3777	21.5788	21.5849	0.770519	-0.0709784	-0.0694109	-0.3093	-0.327732	-0.941772	-0.941772	0.300847	0.29904	-0.563927	-0.100901	1	0.181702	0.177689	0.20196	0.2057	0.803341	0.81432	0.0928138	2.96939	0.0190062	0.00136133	0.126779	0.0095431	0.233051	0.193419	0.0611775	0.070065	7.07799e+08	5.45373e+08	1.62426e+08	6.71771e+07	6.71771e+07	0.0949098	0.0928137	1.0506e+08	73955282	-5.02385e+07	3.32395	3.57439	3.34404	3.59599	1993	1996	22
611	2018	21.2467	21.7826	21.8064	0.360796	-0.0959256	-0.0899415	-0.15007	-0.145685	-0.542168	-0.542168	0.585139	0.571425	-0.643443	-0.177017	1	-0.00417684	-0.00391627	0.0706744	0.073465	0.0323813	0.0314645	0.0103712	0.1033	0.0190062	0.00584151	0.000867404	0.000794754	0.00190099	0.359339	0.0190719	0.632259	1.68788e+09	6.08981e+08	1.0789e+09	1.86701e+07	1.86701e+07	0.0110612	0.0103712	2.09138e+08	2.1975e+07	-1.61911e+08	1.709	4.64728	1.75001	4.75881	1993	1996	26
612	2008	22.1189	22.3476	22.4755	0.451664	0.0824097	0.0891131	0.150291	0.166621	0.160913	0.160913	0.795563	0.700075	0.0687837	0.115688	0	0.12908	0.13958	0.0667842	0.0676182	0.105652	0.132511	1.61207	1.15809	0.132794	0.132794	0.0209933	0.154133	0.000982116	0.0147085	0.63062	0.0153293	4.03747e+09	1.82358e+09	2.21389e+09	6.01908e+09	6.01908e+09	1.49081	1.61207	5.60507e+09	5.32275e+09	3.32727e+08	1.25697	1.28683	1.42842	1.46235	1993	1996	16
612	2009	22.0879	23.4564	23.4564	0.505377	0.0493322	0.0485692	0.0997369	0.0930632	-0.152185	-0.152185	0.254509	0.254499	0.0495814	0.105947	0	0.18604	0.183162	0.031661	0.0247289	0.11453	0.185429	1.28348	1.30414	0.169572	0.169572	0.00143311	0.110126	0.00401528	0.0272679	0.61975	0.0151673	3.91448e+09	1.97829e+09	1.93619e+09	5.10307e+09	5.10307e+09	1.30364	1.28348	4.85006e+09	4.56242e+09	1.9311e+08	3.92913	4.02282	3.92929	4.02297	1993	1996	17
612	2010	22.0986	23.2395	23.2395	0.516171	0.0292598	0.0294152	0.0604755	0.0601296	0.0961964	0.0961964	0.319533	0.319519	-0.019997	0.0795948	0	0.0903556	0.0908356	0.0481308	0.0461875	0.0940804	0.164999	1.42145	0.693898	0.0649171	0.0649171	0.000375181	0.126177	0.00404778	0.0205128	0.473714	0.0159519	3.95629e+09	2.04212e+09	1.91417e+09	5.59397e+09	5.59397e+09	1.41394	1.42145	5.70583e+09	5.14872e+09	1.1576e+08	3.12956	3.20648	3.1297	3.20662	1993	1996	18
612	2011	22.317	22.7633	22.7633	0.497908	0.0774638	0.0858904	0.154282	0.173884	0.0671335	0.0671335	0.639997	0.639992	-0.00438941	0.0367013	0	0.0550345	0.0610212	0.0677808	0.063681	0.100728	0.0691327	1.34473	1.01429	0.111691	0.111691	0.00181582	0.109037	0.00298838	0.0196274	0.364662	0.0118098	4.92209e+09	2.45075e+09	2.47134e+09	5.96951e+09	5.96951e+09	1.2128	1.34473	5.99572e+09	5.75042e+09	3.81284e+08	1.56251	1.59158	1.56252	1.59159	1993	1996	19
612	2012	22.5399	22.9097	22.9097	0.397981	-0.00249685	-0.00277399	-0.00414747	-0.00497487	0.0258463	0.0258463	0.69088	0.690876	-0.0659059	-0.0178027	1	0.0528625	0.0587299	0.0210477	0.0179115	0.209247	0.164484	1.10605	0.476464	0.0375214	0.0375214	0.00231982	0.0800642	0.000282659	0.0216448	0.265996	0.00865454	6.15116e+09	2.44805e+09	3.70312e+09	6.1238e+09	6.1238e+09	0.995552	1.10605	6.5274e+09	6.23282e+09	-1.53586e+07	1.44743	1.46772	1.44744	1.46773	1993	1996	20
612	2013	22.6967	22.9247	22.9941	0.600887	0.0361514	0.0389798	0.0905794	0.0791262	-0.0829781	-0.0829781	0.796162	0.742785	-0.00408935	0.0498068	0	-0.00452617	-0.00488029	0.0337778	0.0374044	0.216175	0.251718	0.841516	0.925945	0.0766349	0.0780025	0.0181219	0.0592819	0.00948679	0.0220437	0.490175	0.00643212	7.19538e+09	4.32361e+09	2.87177e+09	5.61566e+09	5.61566e+09	0.780454	0.841516	5.63863e+09	5.33596e+09	2.60123e+08	1.25603	1.2698	1.34628	1.36105	1993	1996	21
612	2014	22.9367	23.435	23.5307	0.51688	0.0389695	0.0436231	0.0806623	0.0977806	-0.0651771	-0.0651771	0.607534	0.552089	0.034138	0.0893355	0	0.179709	0.201169	0.0942745	0.105508	0.210827	0.232565	0.642463	0.493143	0.0466729	0.0496196	0.0043027	0.0470382	0.00960771	0.0243321	0.349084	0.188693	9.14689e+09	4.72785e+09	4.41904e+09	5.24965e+09	5.24965e+09	0.573927	0.642462	5.07044e+09	4.78067e+09	3.5645e+08	1.646	2.16112	1.8113	2.37815	1993	1996	22
612	2015	22.8783	23.22	23.2914	0.552137	-0.00724624	-0.00703484	-0.0161796	-0.015096	-0.112637	-0.112637	0.710573	0.66158	-0.0459722	0.0419075	1	-0.00503397	-0.00488711	0.106515	0.118965	0.130182	0.160391	0.524139	1.24946	0.0637888	0.0637888	0.0031133	0.0407253	0.201434	0.0248262	0.342759	0.00432917	8.62833e+09	4.76402e+09	3.86431e+09	4.65834e+09	4.65834e+09	0.539889	0.524139	4.8725e+09	4.46312e+09	-6.2523e+07	1.40732	1.41868	1.51153	1.52374	1993	1996	23
612	2016	22.7087	23.4293	23.5284	0.621106	0.0136249	0.0124724	0.0359597	0.0299606	-0.157211	-0.157211	0.486473	0.440585	0.0448915	0.11888	0	0.0315751	0.0289043	0.0978211	0.110511	0.0198837	0.078665	0.4935	0.906084	0.0750229	0.0750229	0.00511122	0.0685524	0.00156723	0.0469658	0.372483	0.00450855	7.28252e+09	4.52322e+09	2.7593e+09	3.926e+09	3.926e+09	0.539099	0.4935	3.74976e+09	3.45928e+09	9.92236e+07	2.05561	2.07402	2.26971	2.29003	1993	1996	24
612	2017	22.7335	23.2812	23.3596	0.630977	0.0235414	0.0238323	0.0637938	0.0637403	0.277831	0.277831	0.578238	0.534674	-0.0194828	0.0410112	0	0.0199501	0.0201966	0.0187064	0.0175446	0.0765369	0.100219	0.680364	0.543233	0.0432716	0.0432716	0.00307487	0.107941	0.0103516	0.0212993	0.359048	0.00379297	7.46478e+09	4.7101e+09	2.75468e+09	5.01676e+09	5.01676e+09	0.672058	0.680364	5.1145e+09	4.81102e+09	1.75731e+08	1.72939	1.74343	1.8703	1.88548	1993	1996	25
612	2018	22.7307	22.7951	22.7952	0.567582	-0.0593898	-0.0593076	-0.137344	-0.148019	-0.0215157	-0.0215157	0.937666	0.937538	-0.124722	-0.0332213	1	0.112684	0.112527	0.0505193	0.0509798	0.0733887	0.102163	0.658509	0.553795	0.0954768	0.0954768	0.00239319	0.0590185	0.0291573	0.0406041	0.372461	0.0031963	7.44413e+09	4.22516e+09	3.21897e+09	4.90882e+09	4.90882e+09	0.659422	0.658509	5.52107e+09	5.0719e+09	-4.42106e+08	1.06648	1.0745	1.06662	1.07465	1993	1996	26
612	2019	22.6711	22.7836	22.7837	0.615123	0.015206	0.0147528	0.0395088	0.036039	-0.0300767	-0.0300767	0.893548	0.893456	0.0054426	0.0535745	0	0.103685	0.100595	0.0511404	0.0502182	0.00987612	0.0125767	0.658653	0.573584	0.104986	0.104986	0.00257719	0.0609162	0.000923904	0.0183929	0.379186	0.00347179	7.01321e+09	4.31399e+09	2.69922e+09	4.76118e+09	4.76118e+09	0.678888	0.658653	4.73527e+09	4.50611e+09	1.06643e+08	1.11913	1.12817	1.11925	1.12828	1993	1996	27
615	2008	20.7725	20.8233	20.885	0.551231	-0.156732	-0.114506	-0.349249	-0.297242	-0.209213	-0.209213	0.950459	0.931595	-0.290836	-0.0326761	1	0.0282634	0.0206488	0.107778	0.105729	0.0865229	0.064041	0.42013	0.826289	0.0791742	0.082113	0.0317674	0.160985	0.00636045	0.0780561	0.306699	0.0860416	1.05049e+09	5.79065e+08	4.71428e+08	6.04098e+08	6.04098e+08	0.575061	0.42013	7.79792e+08	6.23838e+08	-164645735	1.05212	1.15117	1.07343	1.17448	1993	1996	16
615	2009	20.9724	21.8858	21.886	0.612032	0.150335	0.165307	0.387494	0.398003	0.0287059	0.0287059	0.401143	0.401058	0.0148245	0.146475	0	0.0383776	0.0421996	0.0150456	0.0161178	0.0785946	0.0592307	0.532655	1.66145	0.162287	0.22103	0.0218147	0.121083	0.00485699	0.0743694	0.23727	0.0915051	1282870555	7.85158e+08	4.97713e+08	6.21439e+08	6.21439e+08	0.484413	0.532655	6.12227e+08	5.30414e+08	1.92861e+08	2.49288	2.74396	2.4934	2.74454	1993	1996	17
615	2010	20.9218	21.5025	21.5026	0.597594	0.00275629	0.00268666	0.00684952	0.0068016	0.104548	0.104548	0.559525	0.559479	-0.0335635	0.0906579	0	-0.0925358	-0.0901983	0.0728389	0.0710407	0.0491777	0.0700154	0.548573	1.38365	0.0999279	0.126239	0.0442169	0.282054	0.00421044	0.0713099	0.224441	0.116269	1.21965e+09	7.28858e+08	4.90796e+08	6.86409e+08	6.86409e+08	0.56279	0.548573	7.09448e+08	6.24181e+08	3.36172e+06	1.78723	2.02237	1.78738	2.02253	1993	1996	18
615	2011	20.8849	21.0241	21.0242	0.531285	-0.062176	-0.0610271	-0.132652	-0.140309	0.112543	0.112543	0.869989	0.869978	-0.103677	0.0378744	1	-0.0158419	-0.0155492	0.0657775	0.0663785	0.0826821	0.0566137	0.637698	1.42392	0.114802	0.137784	0.0341615	0.273494	0.0107485	0.070609	0.220405	0.11993	1.1754e+09	6.24471e+08	5.50926e+08	7.6366e+08	7.6366e+08	0.649704	0.637698	8.42834e+08	7.34737e+08	-7.30815e+07	1.14944	1.30608	1.14945	1.3061	1993	1996	19
615	2012	21.1058	21.3443	21.3443	0.435213	0.00288579	0.00320323	0.00510952	0.00613605	-0.0438827	-0.0438827	0.787768	0.787749	0.0267503	0.128726	0	0.0740244	0.0821671	0.0833669	0.0864396	0.0760858	0.0502642	0.552861	1.11712	0.139168	0.148759	0.0378823	0.332153	0.0119176	0.0501709	0.189416	0.094009	1.46595e+09	6.38e+08	8.27948e+08	7.30149e+08	7.30149e+08	0.498073	0.552861	7.10617e+08	6.36159e+08	4.23042e+06	1.26941	1.40113	1.26944	1.40116	1993	1996	20
615	2013	20.909	21.4123	21.4123	0.504261	-0.0305357	-0.0275408	-0.0615963	-0.0516085	-0.118098	-0.118098	0.604504	0.604499	-0.10037	0.0902915	1	-0.04958	-0.0447173	0.0638909	0.0664567	0.079106	0.077793	0.482332	1.07952	0.134715	0.14923	0.0524644	0.121108	0.0275017	0.0951662	0.23051	0.111843	1.20408e+09	6.0717e+08	5.96909e+08	6.43919e+08	6.43919e+08	0.534782	0.482332	7.08549e+08	5.85779e+08	-3.67674e+07	1.65425	1.86256	1.65426	1.86258	1993	1996	21
615	2015	22.717	22.9473	23.1685	0.266134	0.0358833	0.0596496	0.0488962	0.0864018	2.47292	2.47292	0.79434	0.636678	0.0863276	0.259092	0	0.246902	0.410431	0.148269	0.232125	0.104933	0.032006	0.546328	1.33412	0.174614	0.175233	0.00696689	0.509132	0.040268	0.059907	0.0669703	0.0216162	7.34294e+09	1.9542e+09	5.38874e+09	2.41328e+09	2.41328e+09	0.328653	0.546328	2.20495e+09	1.78802e+09	2.63489e+08	1.25891	1.28685	1.57065	1.60551	1993	1996	23
617	2008	21.4359	21.6096	21.7876	0.386905	0.0513423	0.0534808	0.0837428	0.08551	0.247623	0.247623	0.840589	0.703515	0.0119471	0.200928	0	0.0918273	0.0956521	0.0457477	0.0478826	0.0567216	0.0374346	0.648488	0.932247	0.0564635	0.0564635	0.159494	0.203459	0.0120839	0.0971133	0.275902	0.0337222	2.03944e+09	7.8907e+08	1.25037e+09	1.26967e+09	1.26967e+09	0.622558	0.648488	1.2545e+09	1.01456e+09	1.04709e+08	1.18964	1.23116	1.42143	1.47104	1996	1996	13
617	2009	21.517	22.1222	22.4965	0.377939	0.0238518	0.0248174	0.0383431	0.0401733	0.250909	0.250909	0.545954	0.375469	-0.0136456	0.135075	0	-0.00914872	-0.00951912	0.0557298	0.0580436	0.088007	0.0825291	0.747234	0.884525	0.054954	0.054954	0.175676	0.1719	0.0135077	0.0674523	0.278932	0.0280079	2.21155e+09	8.35829e+08	1.37572e+09	1.58824e+09	1.58824e+09	0.718158	0.747234	1.60991e+09	1.37371e+09	5.27493e+07	1.83166	1.88444	2.66333	2.74008	1996	1996	14
617	2010	21.651	22.7112	22.7112	0.334918	0.00665495	0.0071002	0.0100062	0.0110079	-0.106862	-0.106862	0.346384	0.346382	-0.0307484	0.123924	0	-0.0103421	-0.011034	0.0586461	0.0611626	0.0792061	0.0756873	0.5985	0.950367	0.0501501	0.0501501	0.250212	0.157969	0.00738992	0.082952	0.234003	0.0237065	2.5287e+09	8.46906e+08	1.68179e+09	1.41852e+09	1.41852e+09	0.560968	0.5985	1.46214e+09	1.24273e+09	1.68283e+07	2.88697	2.95707	2.88698	2.95709	1996	1996	15
617	2011	21.8967	22.3674	22.3674	0.229594	-0.0298679	-0.0335192	-0.0387691	-0.0462857	0.188808	0.188808	0.62458	0.624579	-0.0686595	0.0961447	1	0.0378376	0.0424632	0.0274786	0.0304588	0.104001	0.0899059	0.585358	0.890736	0.0622525	0.0622525	0.256186	0.23434	0.00296939	0.0618908	0.208697	0.0384338	3.23306e+09	7.4229e+08	2.49077e+09	1.68635e+09	1.68635e+09	0.521594	0.585358	1.80213e+09	1.52421e+09	-9.65649e+07	1.60108	1.66507	1.60108	1.66507	1996	1996	16
617	2012	21.7562	22.2236	22.2236	0.24752	-0.010089	-0.00938137	-0.0134077	-0.0123103	-0.0804759	-0.0804759	0.626616	0.626615	-0.0639292	0.137752	1	0.0131043	0.0121852	0.0240927	0.0268261	0.0206321	0.0458938	0.513258	1.00425	0.058715	0.058715	0.311341	0.280991	0.00422337	0.0616069	0.233737	0.0569413	2.80927e+09	6.95349e+08	2.11392e+09	1.55064e+09	1.55064e+09	0.551972	0.513258	1.64977e+09	1.33703e+09	-2.83427e+07	1.59587	1.69223	1.59588	1.69223	1996	1996	17
617	2015	21.5185	22.5412	22.5412	0.237952	-0.0343923	-0.0344719	-0.0451314	-0.0462569	-0.0298337	-0.0298337	0.359634	0.359634	-0.105933	0.127385	1	-0.0112657	-0.0112917	0.0136037	0.0128147	0.162811	0.128725	0.408058	0.954669	0.047023	0.047023	0.372797	0.236787	0.00178852	0.079658	0.250497	0.0550165	2.21506e+09	5.27079e+08	1.68799e+09	9.01788e+08	9.01788e+08	0.407116	0.408058	9.97317e+08	7.86914e+08	-7.61811e+07	2.78061	2.94249	2.78061	2.94249	1996	1996	20
619	2008	21.74	21.7205	21.7149	0.675977	0.0315782	0.0310666	0.0974566	0.0889577	-0.0237574	-0.0237574	1.01971	1.02543	0.0249747	0.0954919	0	0.133512	0.131349	0.0577825	0.0567691	0.0143661	0.0452572	1.53549	1.5879	0.127921	0.127921	0.000276665	0.211563	0.00180967	0.019074	0.490772	0.0276465	2.76422e+09	1.86855e+09	8.95672e+08	4.31433e+09	4.31433e+09	1.56078	1.53549	4.20658e+09	3.90235e+09	8.72891e+07	0.980674	1.00856	0.975202	1.00293	1996	1996	13
619	2009	21.7499	22.4448	22.4448	0.752801	0.0899068	0.0903502	0.363702	0.31655	-0.0622812	-0.0622812	0.499103	0.499103	0.0736727	0.146097	0	0.0682948	0.0686316	0.0567669	0.0551332	0.0610135	0.0847136	1.45635	1.92873	0.103464	0.103464	0.00039897	0.241395	0.000681361	0.0187352	0.483952	0.0336448	2.79162e+09	2.10154e+09	6.90086e+08	4.04563e+09	4.04563e+09	1.4492	1.45635	3.74758e+09	3.45458e+09	2.50986e+08	2.0036	2.07335	2.0036	2.07335	1996	1996	14
619	2010	21.9285	22.2776	22.2776	0.643666	0.0549829	0.059881	0.154302	0.195289	-0.0205113	-0.0205113	0.705377	0.705377	0.0491154	0.109184	0	0.0746139	0.0812609	0.0359679	0.0331706	0.191738	0.123645	1.29303	1.77229	0.109922	0.109922	0.00147028	0.195974	0.000300022	0.0214639	0.489783	0.0319257	3.33764e+09	2.14833e+09	1.18932e+09	3.96265e+09	3.96265e+09	1.18726	1.29303	3.76802e+09	3.52999e+09	1.83513e+08	1.41768	1.46443	1.41768	1.46443	1996	1996	15
619	2011	22.124	22.0654	22.0654	0.548333	0.0284818	0.0312565	0.0630595	0.0764884	0.0278586	0.0278586	1.06031	1.06031	0.0234584	0.0898936	0	-0.0582717	-0.0639484	0.074964	0.0804391	0.22391	0.177638	1.10145	2.93997	0.103113	0.103113	0.00475999	0.171375	0.000739835	0.0266635	0.400429	0.0444149	4.05813e+09	2.22521e+09	1.83292e+09	4.07304e+09	4.07304e+09	1.00367	1.10145	3.9775e+09	3.7069e+09	1.15583e+08	0.943124	0.98696	0.943124	0.98696	1996	1996	16
619	2012	22.2246	22.4237	22.4237	0.542643	0.0515136	0.0541029	0.112633	0.118998	0.0302954	0.0302954	0.819508	0.819508	0.0583671	0.14035	0	0.0784922	0.0824376	0.0778652	0.0841784	0.130378	0.156853	0.982103	4.67607	0.172962	0.172962	0.0046217	0.135705	0.000531598	0.0310528	0.379393	0.0486984	4.48769e+09	2.43521e+09	2.05247e+09	4.19644e+09	4.19644e+09	0.935101	0.982103	3.95151e+09	3.60747e+09	2.31177e+08	1.22024	1.28271	1.22024	1.28271	1996	1996	17
619	2013	22.1925	22.2094	22.2094	0.58601	0.0370052	0.0364106	0.0893868	0.0835065	-0.0342634	-0.0342634	0.983225	0.983225	0.0437729	0.139665	0	0.0795761	0.0782975	0.0792754	0.0833466	0.0403458	0.0932918	0.917571	2.47394	0.162202	0.162202	0.00860633	0.157544	0.00262638	0.0384449	0.40184	0.048876	4.34575e+09	2546655273	1.7991e+09	4.05265e+09	4.05265e+09	0.932555	0.917571	3.87526e+09	3.48664e+09	1.60816e+08	1.01706	1.06933	1.01706	1.06933	1996	1996	18
619	2014	22.1245	22.3379	22.3379	0.646162	0.0300618	0.0290401	0.0849592	0.0754414	-0.0366894	-0.0366894	0.807844	0.807844	0.0363543	0.141869	0	0.151301	0.146159	0.041727	0.0380412	0.0160569	0.0344617	0.928872	5.41567	0.16703	0.16703	0.0177959	0.154191	0.000949135	0.044872	0.423009	0.0608437	4.06007e+09	2.62346e+09	1.43661e+09	3.90397e+09	3.90397e+09	0.961552	0.928872	3.76204e+09	3.35011e+09	1.22053e+08	1.23786	1.31806	1.23786	1.31806	1996	1996	19
619	2015	22.0866	22.6188	22.6188	0.678681	0.0301353	0.0295652	0.0937861	0.0875003	-0.121638	-0.121638	0.587323	0.587323	0.0323903	0.157242	0	0.107017	0.104993	0.0361908	0.0341871	0.0428762	0.0366108	0.86057	6.1675	0.165857	0.165857	0.0279473	0.109635	0.00125611	0.0532396	0.405077	0.0612597	3.9093e+09	2.65316e+09	1.25613e+09	3.4291e+09	3.4291e+09	0.877164	0.86057	3.31803e+09	2.8899e+09	1.17808e+08	1.70264	1.81375	1.70264	1.81375	1996	1996	20
619	2016	22.0779	22.4386	22.4386	0.687903	0.0224829	0.0223849	0.0720382	0.0706755	-0.0713254	-0.0713254	0.697225	0.697225	0.0197327	0.145967	0	0.0863814	0.086005	0.0331701	0.030751	0.070409	0.0558632	0.818149	1.88896	0.0830953	0.0830953	0.0392565	0.105532	0.0014097	0.0463529	0.375514	0.0645317	3.87538e+09	2.66589e+09	1.20949e+09	3.18451e+09	3.18451e+09	0.821729	0.818149	3.12168e+09	2.71968e+09	8.71298e+07	1.43426	1.5332	1.43426	1.5332	1996	1996	21
619	2017	21.9813	22.0788	22.0788	0.747817	0.00420107	0.00399832	0.0166588	0.0140992	-0.030415	-0.030415	0.907093	0.907093	-0.0159046	0.117152	0	0.0293932	0.0279746	0.0402057	0.0401245	0.0321146	0.0213463	0.835189	2.24887	0.0973139	0.0973139	0.047152	0.127214	0.00230577	0.0516111	0.391508	0.067861	3.51853e+09	2.63122e+09	8.87315e+08	3.08766e+09	3.08766e+09	0.877541	0.835189	3.13677e+09	2.72593e+09	1.47816e+07	1.10242	1.18268	1.10242	1.18268	1996	1996	22
619	2018	22.0554	21.8284	21.8284	0.69614	0.000826584	0.000857184	0.00272028	0.00307259	0.000868729	0.000868729	1.25476	1.25476	-0.0189963	0.112557	0	-0.0514028	-0.0533057	0.069234	0.069978	0.0341319	0.0139438	0.845788	1.98063	0.0954935	0.0954935	0.0566544	0.136346	0.00230116	0.054902	0.345771	0.061404	3.78906e+09	2.63772e+09	1.15134e+09	3.09034e+09	3.09034e+09	0.815594	0.845788	3.14905e+09	2.7425e+09	3.13198e+06	0.905422	0.849101	0.796963	0.849101	1996	1996	23
619	2019	22.122	21.9624	21.9624	0.662185	0.00274487	0.00283631	0.00812534	0.00882478	0.169541	0.169541	1.17308	1.17308	-0.0117488	0.116674	0	0.0424985	0.0439143	0.0508547	0.0521413	0.040724	0.0474116	0.922093	1.88247	0.143	0.182662	0.0542525	0.116767	0.00219119	0.0539455	0.297944	0.0663617	4.05023e+09	2.682e+09	1.36823e+09	3614279528	3614279528	0.892364	0.922093	3.65674e+09	3.19259e+09	1.11173e+07	0.905422	0.913044	0.852453	0.913044	1996	1996	24
622	2014	19.7396	21.3061	21.6709	0.594497	-0.107113	-0.0996411	-0.264148	-0.250889	-0.701052	-0.701052	0.208769	0.144951	-0.643443	0.115511	1	-0.00667381	-0.00620828	0.078261	0.0855301	0.139888	0.16017	0.136161	2.57996	0.369046	0.369046	0.0605099	0.0625353	0.0662922	0.359339	0.0997153	0.173462	3.73925e+08	2.22297e+08	1.51628e+08	5.47317e+07	5.47317e+07	0.146371	0.136161	9.59493e+07	4.84096e+07	-4.00521e+07	4.78998	5.79524	6.8989	8.34674	1993	1996	22
622	2015	19.5397	22.4149	22.8031	0.555006	-0.171034	-0.153997	-0.384353	-0.363817	-0.140497	-0.140497	0.056405	0.038258	-0.643443	0.0635883	1	-0.0926796	-0.0834474	0.054264	0.0526577	0.159251	0.166184	0.138338	2.20831	0.156487	0.156487	0.0695974	0.0667532	0.0751982	0.359339	0.131842	0.20825	3.06177e+08	1.6993e+08	1.36247e+08	4.7042e+07	4.7042e+07	0.153643	0.138338	1.04917e+08	4.40507e+07	-5.23668e+07	8.01185	22.3919	26.1382	33.0132	1993	1996	23
622	2018	19.6502	21.9266	21.9266	0.597135	0.0266582	0.0247225	0.0661715	0.0545555	2.32704	2.32704	0.102657	0.102657	-0.0337265	0.0957312	0	-0.397582	-0.368713	0.196295	0.18127	0.262774	0.235738	0.529922	3.06669	0.551984	0.552128	0.0860744	0.03457	0.000889269	0.132247	0.049335		3.41972e+08	2.04203e+08	1.37768e+08	1.95407e+08	1.95407e+08	0.571413	0.529922	2.01997e+08	1.76701e+08	9.11634e+06	8.01185	9.74121	9.74121	9.74121	1993	1996	26
622	2019	19.5725	21.4793	21.4793	0.679177	0.0337966	0.0324843	0.105343	0.0893809	0.768698	0.768698	0.148559	0.148559	-0.0116719	0.0540478	0	-0.211716	-0.203495	0.120424	0.110941	0.472756	0.458266	1.0499	4.26002	0.254141	0.282585	0.0682843	0.0424256	0.0138273	0.0501402	0.0542038		3.16408e+08	2.14897e+08	1.01511e+08	3.45616e+08	3.45616e+08	1.09231	1.0499	3.4965e+08	3.26936e+08	1.06935e+07	6.73131	6.73131	6.73131	6.73131	1993	1996	27
623	2008	22.4772	23.0828	23.1521	0.890136	0.153388	0.155257	1.39617	1.28466	0.0978235	0.0978235	0.545776	0.509257	0.0779085	0.630436	0	0.0406795	0.041175	0.0145411	0.0239714	0.0585271	0.0598543	0.162547	2.10554	0.1096	0.116108	0.0298969	0.0258163	0.0145321	0.156329	0.14163	0.0181542	5.77755e+09	5.14281e+09	6.34744e+08	9.27822e+08	9.27822e+08	0.160591	0.162547	8.55537e+08	3.42889e+08	8.86209e+08	1.83225	1.89182	1.96365	2.02748	1993	1996	16
623	2009	22.6921	23.9923	24.0838	0.915971	0.193436	0.214135	2.30201	2.24075	0.105294	0.105294	0.27246	0.248642	0.12059	0.651522	0	0.0297432	0.032926	0.0198299	0.030274	0.0087794	0.0203057	0.158506	2.80119	0.140668	0.144388	0.0199904	0.0213384	0.0126275	0.157976	0.107651	0.0129493	7.16221e+09	6.56037e+09	6.01834e+08	1.02552e+09	1.02552e+09	0.143184	0.158506	9.01848e+08	3.5737e+08	1.38543e+09	3.67026	3.75937	4.02185	4.1195	1993	1996	17
623	2010	22.7899	23.667	23.7274	0.917395	0.158931	0.166697	1.92399	2.0016	0.0856274	0.0856274	0.415974	0.39159	0.0968784	0.679463	0	0.0220584	0.0231364	0.00935771	0.00903024	0.0107495	0.00759341	0.147848	2.86014	0.124203	0.128518	0.0202951	0.0246186	0.00776524	0.145087	0.0868238	0.0175391	7.89819e+09	7.24576e+09	6.52429e+08	1.11333e+09	1.11333e+09	0.14096	0.147848	1.00547e+09	3.56862e+08	1.25526e+09	2.404	2.45193	2.55369	2.6046	1993	1996	18
623	2011	23.0339	23.4069	23.4323	0.902203	0.195571	0.220586	2.01139	2.42075	0.0286554	0.0286554	0.688665	0.671387	0.075866	0.639616	0	0.0107436	0.0120478	0.00955744	0.0104458	0.0164725	0.0158094	0.127397	3.53087	0.0892723	0.0954446	0.0127087	0.0232357	0.00503478	0.147957	0.0768534	0.016405	1.00807e+10	9.09487e+09	9.85861e+08	1.14523e+09	1.14523e+09	0.113606	0.127397	1.05835e+09	4.12723e+08	1.98295e+09	1.45209	1.47867	1.48945	1.51672	1993	1996	19
623	2012	23.1177	23.468	23.5214	0.889789	0.0592868	0.0617683	0.537938	0.592424	0.262159	0.262159	0.704414	0.667831	0.0988464	0.654764	0	0.0248508	0.025891	0.00747035	0.00732778	0.0139307	0.0102266	0.137387	3.55421	0.107891	0.113875	0.0139496	0.0217112	0.00441208	0.137426	0.0984868	0.0201281	1.09615e+10	9.75339e+09	1.20808e+09	1.44546e+09	1.44546e+09	0.131868	0.137387	1.30258e+09	4.99026e+08	6.49871e+08	1.41962	1.45092	1.49738	1.5304	1993	1996	20
623	2013	23.217	23.534	23.576	0.88017	0.0877391	0.0920937	0.732197	0.799014	0.353795	0.353795	0.728296	0.69834	0.0986876	0.679365	0	0.0166208	0.0174457	0.00708623	0.00697726	0.0242452	0.0220896	0.169661	3.72014	0.108005	0.115693	0.018064	0.0275482	0.023351	0.134064	0.106918	0.0187548	1.21064e+10	1.06557e+10	1.4507e+09	1.95686e+09	1.95686e+09	0.161639	0.169661	1.76374e+09	6.27439e+08	1.0622e+09	1.37307	1.39931	1.43197	1.45934	1993	1996	21
623	2014	23.3457	24.1268	24.1967	0.919351	0.102966	0.109584	1.27672	1.10713	0.144741	0.144741	0.457935	0.427016	0.152096	0.690292	0	0.0209759	0.0223241	0.00411734	0.00423956	0.0174983	0.0197152	0.173142	3.94877	0.125501	0.133683	0.018896	0.0308545	0.00110311	0.134483	0.117622	0.0198341	1.37695e+10	1.2659e+10	1.11049e+09	2.2401e+09	2.2401e+09	0.162685	0.173142	1.89939e+09	6.93777e+08	1.41779e+09	2.18371	2.2279	2.34183	2.38922	1993	1996	22
623	2015	23.7107	24.0887	24.1222	0.886537	0.13118	0.154854	1.15615	1.54828	0.0422577	0.0422577	0.685226	0.662607	0.131979	0.689542	0	0.019564	0.0230947	0.00222194	0.00306331	0.0256669	0.0188113	0.138959	1.68339	0.0932683	0.102416	0.0178052	0.0230104	0.000329116	0.151978	0.090595	0.0175248	1.9834e+10	1.75836e+10	2.25043e+09	2.33476e+09	2.33476e+09	0.117715	0.138959	2.02662e+09	7.24846e+08	2.60183e+09	1.45937	1.4854	1.50919	1.53611	1993	1996	23
623	2016	23.7359	24.0731	24.0969	0.927904	0.0814061	0.0824324	1.12914	0.89098	0.172153	0.172153	0.713785	0.696948	0.11794	0.710269	0	0.0164112	0.0166181	0.00233699	0.00353784	0.022721	0.0205651	0.13624	2.99257	0.0668373	0.0881934	0.021802	0.0244033	0.00316623	0.134276	0.104628	0.0158212	2.03405e+10	1.8874e+10	1.46647e+09	2.7367e+09	2.7367e+09	0.134544	0.13624	2.41393e+09	7.92906e+08	1.65584e+09	1.40098	1.4235	1.43483	1.45789	1993	1996	24
623	2017	23.8077	24.0248	24.0367	0.939694	0.0844283	0.0874579	1.4	1.32533	0.0877242	0.0877242	0.804843	0.795283	0.112773	0.707514	0	0.011736	0.0121571	0.00393858	0.00549966	0.0102306	0.00243341	0.141096	3.17763	0.0544881	0.0673661	0.0270903	0.0218493	0.000347959	0.110117	0.0955541	0.0136691	2.18546e+10	2.05366e+10	1.31796e+09	2.97677e+09	2.97677e+09	0.136208	0.141096	2.64107e+09	8.70664e+08	1.84515e+09	1.24248	1.2597	1.25742	1.27484	1993	1996	25
623	2018	23.9284	23.7369	23.7286	0.861542	0.0374984	0.0397589	0.27083	0.3908	0.116672	0.116672	1.21099	1.22114	0.0692935	0.720013	0	0.014098	0.0149478	0.00233765	0.00225382	0.000895038	0.0034569	0.142931	4.89868	0.0777463	0.0867872	0.0300152	0.0220642	0.00164959	0.113633	0.0838686	0.0136008	2.46585e+10	2.12444e+10	3.41416e+09	3.32408e+09	3.32408e+09	0.134804	0.142931	3.09374e+09	9.30699e+08	9.24656e+08	0.905422	0.838823	0.818907	0.831854	1993	1996	26
623	2019	23.9737	23.843	23.8404	0.869919	0.0540058	0.0552284	0.41517	0.411617	-0.0709065	-0.0709065	1.13965	1.14259	0.0477222	0.689596	0	0.0147071	0.0150401	0.00156935	0.00163848	0.00915241	0.0113548	0.12241	6.18948	0.0849905	0.120118	0.0232553	0.0210687	0.00427342	0.136614	0.0829297	0.0120671	2.58009e+10	2.24447e+10	3.35621e+09	3.08838e+09	3.08838e+09	0.1197	0.12241	2.941e+09	9.58647e+08	1.3934e+09	0.905422	0.888178	0.875207	0.885898	1993	1996	27
627	2008	21.4061	21.6322	21.704	0.764211	0.00373153	0.00447123	0.0158257	0.0159665	0.0879711	0.0879711	0.797667	0.742413	-0.019523	0.0815792	0	-0.00681652	-0.00816778	0.0623058	0.0656566	0.0936181	0.0888946	0.550401	2.51159	0.14682	0.154945	0.0249172	0.130937	0.0135939	0.0548322	0.193924	0.159876	1.97952e+09	1.51277e+09	4.6675e+08	9.09282e+08	9.09282e+08	0.459345	0.550401	9.27034e+08	8.35104e+08	7.38663e+06	1.25366	1.49383	1.34696	1.60501	1993	1996	16
627	2009	21.4914	22.3138	22.4514	0.730353	0.0256499	0.0267429	0.0951241	0.10552	0.0608397	0.0608397	0.439378	0.382889	0.0243332	0.10206	0	-0.00952816	-0.00993417	0.0564116	0.0601685	0.102695	0.102666	0.466527	1.7836	0.0441217	0.0441217	0.027683	0.127065	0.013521	0.0444386	0.22175	0.168653	2.15573e+09	1.57444e+09	5.81286e+08	9.64603e+08	9.64603e+08	0.44746	0.466527	9.41131e+08	8.66155e+08	5.52943e+07	2.27595	2.74039	2.61173	3.14469	1993	1996	17
627	2010	21.4045	22.6463	22.6912	0.810632	0.0147169	0.0140779	0.0777159	0.0608772	0.307439	0.307439	0.288851	0.276186	-0.0217937	0.0597281	0	0.113638	0.108704	0.0703405	0.0679916	0.106823	0.0722797	0.610429	2.12944	0.0368719	0.0368719	0.0341677	0.09828	0.0169849	0.0471882	0.231826	0.207742	1.97631e+09	1.60206e+09	3.7425e+08	1.26116e+09	1.26116e+09	0.638138	0.610429	1.28864e+09	1.18583e+09	2.90851e+07	3.46199	4.37475	3.62075	4.57538	1993	1996	18
627	2011	21.3565	22.1882	22.1882	0.750761	-0.0569008	-0.0555344	-0.228298	-0.254064	-0.101015	-0.101015	0.435296	0.435296	-0.0789299	0.0193919	1	0.0355413	0.0346878	0.0623169	0.0599229	0.101263	0.0773078	0.587453	1.70139	0.0393539	0.0393539	0.0390588	0.0797578	0.0241293	0.059043	0.188887	0.20322	1.88361e+09	1.41414e+09	4.6947e+08	1.13376e+09	1.13376e+09	0.601908	0.587453	1.22325e+09	1.11178e+09	-1.07179e+08	2.29729	2.88321	2.29729	2.88321	1993	1996	19
627	2012	21.4483	22.1891	22.1891	0.744582	0.00668648	0.00699319	0.0261786	0.0276991	-0.312258	-0.312258	0.476737	0.476737	-0.111797	0.0340035	0	0.0454255	0.0475092	0.0425242	0.039555	0.141104	0.118322	0.394969	1.07119	0.0740222	0.0740222	0.0321876	0.0650933	0.0477893	0.0658011	0.176122	0.181494	2.06473e+09	1.53736e+09	5.27369e+08	7.79736e+08	7.79736e+08	0.377646	0.394969	8.66909e+08	7.53222e+08	1.38058e+07	2.09759	2.56271	2.09759	2.56271	1993	1996	20
627	2013	21.492	22.1742	22.1742	0.665867	-0.0465702	-0.0475875	-0.139376	-0.160967	0.241382	0.241382	0.505482	0.505482	-0.14709	-0.00986813	1	0.0605182	0.0618402	0.0125786	0.0135832	0.114605	0.0980709	0.458562	0.622345	0.0576187	0.0576187	0.0303637	0.0620669	0.00373293	0.0605412	0.278842	0.168535	2.15695e+09	1.43624e+09	7.20709e+08	9.67951e+08	9.67951e+08	0.448759	0.458562	1.11033e+09	9.77503e+08	-1.0045e+08	1.97831	2.3793	1.97831	2.3793	1993	1996	21
627	2015	21.6026	23.4439	23.4439	0.740372	0.103992	0.110914	0.400542	0.402713	-0.32902	-0.32902	0.158605	0.158604	-0.390529	0.0427556	0	-0.0193976	-0.0206888	0.060237	0.0608404	0.115156	0.110785	0.239549	0.794196	0.0255831	0.0255831	0.0216743	0.0565001	0.00368511	0.116885	0.134177	0.203573	2.40921e+09	1.78372e+09	6.25498e+08	5.41107e+08	5.41107e+08	0.224599	0.239549	7.52425e+08	5.17972e+08	2.50538e+08	6.30497	7.91656	6.30501	7.91662	1993	1996	23
629	2008	23.9563	24.4384	24.6241	0.507103	-0.0155475	-0.016364	-0.0315432	-0.0321518	0.326365	0.326365	0.617449	0.512804	-0.017344	0.0817285	1	0.0325736	0.0342841	0.011291	0.0161911	0.165448	0.123593	1.16711	1.03191	0.0753798	0.0753798	0.0089636	0.112845	0.0018728	0.0464446	0.567759	0	2.53554e+10	1.28578e+10	1.24976e+10	2.8116e+10	2.8116e+10	1.10888	1.16711	2.86037e+10	2.58181e+10	-3.94213e+08	1.61957	1.61957	1.95006	1.95006	1993	1996	16
629	2009	24.7492	24.9961	25.1577	0.280268	-0.0291904	-0.0401931	-0.0405573	-0.0619247	0.36961	0.368828	0.781218	0.664623	-0.0435777	0.135645	1	0.0128787	0.0177331	0.0146198	0.0132176	0.211563	0.118554	0.946273	0.570327	0.0392323	0.0392333	0.0321903	0.140806	0.0106823	0.105465	0.518001	0.0523215	5.60333e+10	1.57043e+10	4.0329e+10	3.8508e+10	3.8486e+10	0.687233	0.945733	4.01861e+10	3.32656e+10	-1.63563e+09	1.28005	1.35072	1.50461	1.58768	1993	1996	17
629	2019	23.2856	23.7931	24.07	0.743298	0.112329	0.117308	0.437588	0.388281	-0.132094	-0.132094	0.602028	0.456386	0.11667	0.197651	0	0.253107	0.264325	0.146682	0.153408	0.193261	0.215275	1.05983	2.32687	0.335803	0.335803	0.00819834	0.0631566	0.000874581	0.0135374	0.338488	0.0239943	1.29661e+10	9.63771e+09	3.32843e+09	1.31587e+10	1.31587e+10	1.01485	1.05983	1.16234e+10	1.05578e+10	1.45648e+09	1.66105	1.70189	2.19113	2.245	1993	1996	27
630	2008	23.6822	23.7206	23.7692	0.355631	0.0331662	0.0327635	0.0514708	0.0487886	0.00820118	0.00820118	0.962331	0.916695	0.0224399	0.0651665	0	0.147929	0.146133	0.0848745	0.0893167	0.072922	0.294131	1.91357	0.876974	0.0827	0.0827	0.0218566	0.164295	0.0260801	0.0136671	0.410898	0.0457652	1.92774e+10	6.85566e+09	1.24218e+10	3.73422e+10	3.73422e+10	1.93709	1.91357	3.65042e+10	3.49087e+10	6.39359e+08	1.03914	1.09183	1.09088	1.14618	1992	1996	17
630	2009	23.8963	24.2279	24.545	0.287531	0.0300241	0.0332254	0.0421409	0.048714	-0.176396	-0.176396	0.717712	0.522708	0.0260196	0.061513	0	0.0256265	0.0283588	0.0773935	0.0752701	0.358256	0.515761	1.42529	0.804519	0.0765334	0.0765334	0.02479	0.299984	0.0156478	0.0176031	0.387536	0.0413342	2.38789e+10	6865921227	1.7013e+10	3.07552e+10	3.07552e+10	1.28796	1.42529	2.99549e+10	2.88633e+10	7.16943e+08	1.39332	1.45644	1.91312	1.99979	1992	1996	18
630	2010	24.1944	24.9613	24.9613	0.257022	0.0313039	0.0359356	0.042133	0.0492282	0.668135	0.668135	0.464447	0.464442	0.0200219	0.0485248	0	-0.179331	-0.205865	0.165361	0.179181	0.324727	0.261274	1.83061	1.04402	0.0470409	0.0470409	0.0490141	0.391097	0.0155052	0.013807	0.317018	0.0380667	3.21722e+10	8.26894e+09	2.39032e+10	5.13038e+10	5.13038e+10	1.59466	1.83061	5.02766e+10	4.88143e+10	1.00711e+09	2.1531	2.24325	2.15312	2.24327	1992	1996	19
630	2011	24.1973	24.5237	24.5238	0.354574	0.0475516	0.0476213	0.0736747	0.0686057	0.378858	0.378858	0.721483	0.721479	0.0231808	0.055332	0	0.13373	0.133926	0.159008	0.173908	0.459944	0.385326	2.19559	1.01382	0.10557	0.10557	0.0332759	0.27265	0.0138299	0.0144596	0.305937	0.0377099	3.22666e+10	1.14409e+10	2.08257e+10	7.07406e+10	7.07406e+10	2.19238	2.19559	6.91008e+10	6.68264e+10	1.53433e+09	1.38603	1.44352	1.38604	1.44353	1992	1996	20
630	2012	24.4095	24.7248	24.7249	0.302719	0.0195632	0.0216308	0.0280564	0.0320887	0.0921412	0.0921412	0.729507	0.729504	0.0107712	0.0369936	0	-0.0179701	-0.0198692	0.156556	0.17015	0.299893	0.196938	2.14133	0.994454	0.0950921	0.0950921	0.0283806	0.272491	0.0129918	0.0116637	0.252111	0.0311498	3.98928e+10	1.20763e+10	2.78165e+10	7.72588e+10	7.72588e+10	1.93666	2.14133	7.64266e+10	7.44007e+10	7.80432e+08	1.37079	1.41736	1.3708	1.41737	1992	1996	21
630	2013	24.4058	24.4618	24.4618	0.300814	0.0138396	0.0138143	0.0197939	0.0197848	-0.0141607	-0.0141607	0.945573	0.945572	0.00670876	0.0267241	0	0.0149525	0.0149252	0.0797967	0.0806485	0.153879	0.150125	1.91272	0.977754	0.0888127	0.0888127	0.0337657	0.262833	0.00841674	0.0116637	0.334747	0.0340334	3.97474e+10	1.19566e+10	2.77908e+10	7.61647e+10	7.61647e+10	1.91622	1.91272	7.56538e+10	7.41293e+10	5.50089e+08	1.05756	1.0954	1.05756	1.0954	1992	1996	22
630	2014	24.5719	24.7713	24.8318	0.333885	0.00718824	0.00778369	0.0107913	0.0114251	0.166137	0.166137	0.819202	0.771085	0.00200397	0.0300533	0	0.0488373	0.0528828	0.0334048	0.0363875	0.0220038	0.115039	2.04947	1.01654	0.143916	0.143916	0.034276	0.197438	0.0126565	0.0116637	0.323175	0.0357469	4.69272e+10	1.56683e+10	3.12589e+10	8.88185e+10	8.88185e+10	1.89269	2.04947	8.86405e+10	8.61492e+10	3.37324e+08	1.2207	1.26652	1.29688	1.34555	1992	1996	23
630	2015	24.5113	24.8785	24.8785	0.33117	-0.0165239	-0.0160233	-0.0247056	-0.0240074	-0.0216383	-0.0216383	0.692636	0.692631	-0.0109533	0.0259895	1	0.110361	0.107018	0.0483669	0.0462825	0.038218	0.0804012	1.90783	0.984106	0.146404	0.146404	0.0311686	0.171663	0.0151344	0.012954	0.35279	0.0417255	4.41675e+10	1.46269e+10	2.95406e+10	8.68966e+10	8.68966e+10	1.96743	1.90783	8.78484e+10	8.46382e+10	-7.29817e+08	1.44376	1.50667	1.44377	1.50668	1992	1996	24
630	2016	24.5209	24.7577	24.7577	0.39306	0.00727482	0.00730977	0.0119861	0.0114621	-0.00256052	-0.00256052	0.7891	0.789096	0.00340957	0.0367003	0	0.108501	0.109022	0.0349962	0.0318492	0.0381858	0.0723552	1.95297	0.981314	0.168177	0.169118	0.0290431	0.186711	0.014053	0.0116637	0.349002	0.0400748	4.45939e+10	1.75281e+10	2.70658e+10	8.66741e+10	8.66741e+10	1.94363	1.95297	8.63786e+10	8.34931e+10	3.24413e+08	1.26727	1.32032	1.26727	1.32033	1992	1996	25
630	2017	24.5902	24.7981	24.8169	0.388654	0.0155083	0.0160454	0.0253675	0.0263377	-0.0489633	-0.0489633	0.812266	0.797145	0.0101414	0.0495825	0	-0.0161393	-0.0166983	0.072504	0.0720131	0.133793	0.0872358	1.78445	0.936994	0.117584	0.118283	0.0268007	0.224226	0.0119692	0.0122906	0.310069	0.0393437	4.77936e+10	1.85751e+10	2.92184e+10	8.24303e+10	8.24303e+10	1.72471	1.78445	8.15943e+10	78343156914	7.41198e+08	1.23112	1.28168	1.25448	1.30599	1992	1996	26
630	2018	24.5731	24.5971	24.5995	0.414664	0.0208575	0.0206799	0.0356335	0.0345556	0.0261903	0.0261903	0.976338	0.974009	0.0119663	0.0531334	0	0.120564	0.119537	0.0756841	0.0758026	0.111192	0.0971477	1.78496	1.10567	0.122846	0.123292	0.0232583	0.215574	0.00698298	0.0116637	0.385853	0.0506133	4.69862e+10	1.94835e+10	2.75027e+10	8.45891e+10	8.45891e+10	1.8003	1.78496	8.35769e+10	8.00946e+10	9.80016e+08	1.02424	1.07896	1.02668	1.08153	1992	1996	27
630	2019	24.5926	24.6748	24.6827	0.417627	0.021228	0.021435	0.0364508	0.0367137	0.09843	0.09843	0.921115	0.913832	0.0155451	0.0445893	0	0.0847439	0.0855702	0.0708852	0.0709138	0.108849	0.10018	1.95822	1.08901	0.107735	0.107735	0.0252468	0.228008	0.0112596	0.0128258	0.362669	0.0499178	4.79115e+10	2.00091e+10	2.79024e+10	9.29152e+10	9.29152e+10	1.93931	1.95822	9.14709e+10	8.87722e+10	1.01706e+09	1.08564	1.14268	1.09429	1.15179	1992	1996	28
633	2015	19.2081	22.3237	22.4646	0.730753	-0.192121	-0.176815	-0.71355	-0.709197	-0.487797	-0.487797	0.044356	0.038526	-0.643443	-0.137866	1	0.179283	0.165	0.182071	0.16937	0.119573	0.119646	0.187667	9.83127	0.194457	0.194457	0.0912466	0.0974096	0.00640831	0.359339	0.502085	0.0698383	2.19782e+08	1.60606e+08	5.91756e+07	4.48162e+07	4.48162e+07	0.203912	0.187667	8.5782e+07	5.09948e+07	-4.22248e+07	8.01185	24.2378	25.9568	27.9057	1990	1996	26
633	2018	20.7684	21.6985	21.6985	0.154955	0.0012449	0.00127962	0.00147318	0.00152088	0.671465	0.671465	0.394518	0.394518	0.00289198	0.269695	0	-0.156856	-0.161229	0.230648	0.219872	0.027195	0.0205846	0.109144	0.153859	0.0604438	0.0604438	0.0272147	0.019097	0.000775139	0.194971	0.0955828	0.0138476	1.04613e+09	1.62104e+08	8.84027e+08	1.11082e+08	1.11082e+08	0.106183	0.109144	1.10761e+08	8.11235e+07	1.30233e+06	2.53474	2.57033	2.53474	2.57033	1990	1996	29
633	2019	20.8326	21.6521	21.6521	0.15991	-0.0102675	-0.0105971	-0.0122219	-0.0125784	-0.102777	-0.102777	0.440663	0.440662	-0.147618	0.144779	1	-0.065937	-0.0680538	0.22688	0.228677	0.0195666	0.0206865	0.0922116	0.695793	0.0190062	0.0162226	0.022863	0.0264086	0.00021778	0.229744	0.0856064	0.0126675	1.11553e+09	1.78384e+08	9.37145e+08	9.96651e+07	9.96651e+07	0.0893434	0.0922116	1.14377e+08	8.52357e+07	-1.14537e+07	2.26931	2.29842	2.26931	2.29843	1990	1996	30
635	2008	22.1042	22.1975	22.1975	0.193115	0.0199197	0.0205787	0.0246872	0.0254681	0.293933	0.293933	0.910891	0.910891	0.0218916	0.200013	0	0.00154295	0.00159399	0.0464996	0.0536454	0.0795403	0.0500727	0.526101	0.336542	0.0457367	0.0457367	0.00671552	0.0551337	0.00594352	0.0447183	0.63062	0.0246558	3.97859e+09	7.68326e+08	3.21027e+09	2.02612e+09	2.02612e+09	0.509254	0.526101	1.98176e+09	1.62087e+09	7.92526e+07	1.09783	1.12558	1.09783	1.12558	1996	1996	13
635	2009	22.0454	22.5406	22.5406	0.241791	0.0206462	0.0200392	0.0272302	0.0255842	-0.0753906	-0.0753906	0.609444	0.609444	0.0432556	0.195165	0	0.0197142	0.0191346	0.0435288	0.0474147	0.0486437	0.0362079	0.484705	0.214407	0.0190062	0.013532	0.00982149	0.0584187	0.000792128	0.0382331	0.63062	0.0230324	3.75133e+09	9.0704e+08	2.84429e+09	1.87337e+09	1.87337e+09	0.499387	0.484705	1.79233e+09	1.50775e+09	7.74506e+07	1.64084	1.67952	1.64084	1.67952	1996	1996	14
635	2010	22.0258	22.4178	22.4178	0.254072	0.0355511	0.0352032	0.0476602	0.0468048	0.317215	0.317215	0.675712	0.675701	0.0551948	0.189101	0	0.0566764	0.0561219	0.0280954	0.0278359	0.096243	0.0940092	0.664236	0.223396	0.0280617	0.0280617	0.0185427	0.0661067	0.0010224	0.04692	0.63062	0.022883	3.67864e+09	9.34639e+08	2.744e+09	2.46763e+09	2.46763e+09	0.670799	0.664236	2.33143e+09	2.00099e+09	1.30779e+08	1.47992	1.51458	1.47994	1.5146	1996	1996	15
635	2011	22.045	22.3296	22.3296	0.268061	0.0278446	0.0281122	0.0380422	0.0380477	0.134887	0.134887	0.75233	0.75232	0.0220104	0.163162	0	0.0416638	0.0420642	0.0185893	0.0186702	0.126731	0.137103	0.753965	0.328328	0.0359352	0.0359422	0.023055	0.0983519	0.00107567	0.0544746	0.63062	0.0218424	3.75003e+09	1.00523e+09	2.74479e+09	2.80048e+09	2.80048e+09	0.746788	0.753965	2.73884e+09	2.34354e+09	1.04418e+08	1.3292	1.35889	1.32922	1.3589	1996	1996	16
635	2012	22.0114	21.9989	21.99	0.73918	0.00837448	0.00823363	0.0321083	0.016456	-0.028492	-0.028492	1.01251	1.02162	0.00860983	0.121851	0	0.0574853	0.0565184	0.00891021	0.00823307	0.0449307	0.0478093	0.737713	1.15066	0.0190062	0.00701397	0.0207285	0.0877238	0.000646351	0.0573121	0.63062	0.0244256	3.62597e+09	2.68024e+09	9.45726e+08	2.72068e+09	2.72068e+09	0.750333	0.737713	2.69726e+09	2.38917e+09	3.03656e+07	0.987639	1.01237	0.978841	1.00335	1996	1996	17
635	2013	21.9907	22.02	22.0403	0.772598	0.021683	0.0214587	0.095351	0.0878433	0.00708072	0.00708072	0.97113	0.951576	0.0280953	0.145366	0	0.075605	0.074823	0.0169836	0.0164171	0.0133288	0.0130213	0.763462	0.986926	0.0190062	0.0117541	0.0130405	0.0427279	0.000251958	0.0661086	0.63062	0.0248502	3.55172e+09	2.74406e+09	8.07668e+08	2.73995e+09	2.73995e+09	0.771442	0.763462	2.66297e+09	2.34165e+09	7.7012e+07	1.02973	1.05597	1.05089	1.07767	1996	1996	18
635	2014	21.8537	22.0308	22.14	0.893716	0.0168848	0.0157304	0.158865	0.0919995	-0.294642	-0.294642	0.837762	0.751035	0.0337187	0.169098	0	0.156599	0.145892	0.052776	0.0472115	0.0797284	0.0985565	0.581346	1.63068	0.0308837	0.0308837	0.000604996	0.0524609	0.000185903	0.0869824	0.63062	0.02778	3.09714e+09	2.76797e+09	3.29176e+08	1.93265e+09	1.93265e+09	0.624009	0.581346	1.86748e+09	1.60584e+09	5.22945e+07	1.19366	1.22776	1.3315	1.36954	1996	1996	19
635	2015	21.8687	22.3019	22.3019	0.888486	0.00945004	0.00952071	0.0847433	0.0874116	-0.122541	-0.122541	0.648423	0.648423	0.0167298	0.142464	0	0.0373853	0.0376649	0.0608723	0.054992	0.117424	0.117622	0.543448	2.27589	0.0645766	0.0645766	0.000252673	0.042815	0.000219306	0.0940901	0.63062	0.0264091	3.14382e+09	2.79324e+09	3.50578e+08	1.69582e+09	1.69582e+09	0.539414	0.543448	1.66745e+09	1.45422e+09	2.97092e+07	1.5422	1.58404	1.5422	1.58404	1996	1996	20
635	2016	21.9263	23.0001	23.0001	0.869376	0.0329703	0.0339189	0.252405	0.279527	-0.0588303	-0.0588303	0.341693	0.341693	0.0756704	0.203387	0	0.0600592	0.0617873	0.063306	0.0568165	0.0727076	0.0442835	0.493072	2.74114	0.115423	0.117291	4.88279e-05	0.0697891	0.000254785	0.092161	0.63062	0.0248024	3.33009e+09	2.8951e+09	4.34991e+08	1.59605e+09	1.59605e+09	0.479282	0.493072	1.47528e+09	1.27144e+09	1.09794e+08	2.9266	3.00103	2.9266	3.00103	1996	1996	21
635	2017	21.9599	22.3048	22.3048	0.86683	0.0270931	0.0275493	0.203447	0.208835	0.231282	0.231282	0.708308	0.708308	0.0654096	0.181813	0	0.107106	0.108909	0.0355632	0.0362357	0.046411	0.043738	0.580193	3.16893	0.0896166	0.0896166	7.4601e-06	0.0624275	0.000283238	0.0826117	0.555618	0.0234568	3.44416e+09	2.9855e+09	4.5866e+08	1.96519e+09	1.96519e+09	0.570585	0.580193	1.83665e+09	1.60789e+09	9.3313e+07	1.41182	1.44573	1.41182	1.44573	1996	1996	22
635	2018	21.8662	21.8441	21.8441	0.843408	0.00856082	0.00815985	0.0546694	0.0565349	0.0111767	0.0111767	1.02238	1.02238	0.00969629	0.149514	0	0.0608859	0.0580342	0.0269269	0.0283516	0.0776211	0.0583927	0.603986	2.66365	0.0467421	0.0467421	0.000855627	0.0662827	0.00239443	0.0830069	0.562477	0.0248565	3.13596e+09	2.64489e+09	4.91068e+08	1.98715e+09	1.98715e+09	0.633666	0.603986	1.96788e+09	1.69005e+09	2.68464e+07	0.978109	1.00304	0.978109	1.00304	1996	1996	23
635	2019	21.8541	21.756	21.756	0.862319	0.016488	0.0163884	0.119755	0.111339	0.0503521	0.0503521	1.10305	1.10305	0.0340112	0.134551	0	-0.0261362	-0.0259784	0.0676543	0.0681189	0.0519669	0.0463005	0.669592	3.34328	0.139187	0.139187	0.0117266	0.03291	0.000212641	0.0809004	0.512796	0.0240823	3.09831e+09	2.67173e+09	4.26578e+08	2.08721e+09	2.08721e+09	0.673661	0.669592	2.01622e+09	1.80637e+09	5.1085e+07	0.906574	0.928945	0.906574	0.928945	1996	1996	24
636	2008	21.7869	21.7982	21.8007	0.625359	-0.149415	-0.132038	-0.398822	-0.350819	-0.0035432	-0.0035432	0.988764	0.986288	-0.166872	0.137106	1	0.0680698	0.0601532	0.00401978	0.00804637	0.0726633	0.0210675	0.587707	1.29977	0.16604	0.169379	0.101689	0.114612	0.0102363	0.079756	0.401843	0.0651988	2.89689e+09	1.81159e+09	1.08529e+09	1.92658e+09	1.92658e+09	0.665052	0.587707	2.24808e+09	1.66244e+09	-4.32839e+08	1.01136	1.0819	1.0139	1.08462	1994	1996	15
636	2009	21.7126	22.5404	22.6588	0.69431	0.0207145	0.0199453	0.0677631	0.0584142	-0.134017	-0.134017	0.437026	0.388203	0.0224852	0.186838	0	0.0999154	0.0962051	0.0179802	0.0182378	0.0697017	0.0207121	0.597311	1.69703	0.148843	0.149059	0.121286	0.106825	0.0055824	0.0930343	0.391053	0.068585	2.68944e+09	1.86731e+09	8.22137e+08	1.66839e+09	1.66839e+09	0.620347	0.597311	1.63087e+09	1.35667e+09	5.57105e+07	2.28819	2.45669	2.57597	2.76566	1994	1996	16
636	2010	21.916	22.9467	22.9467	0.73132	0.0674263	0.0742596	0.250954	0.260277	0.219106	0.219106	0.356758	0.356748	0.0984712	0.24418	0	0.126718	0.13956	0.0293602	0.0397594	0.026801	0.0505259	0.679626	1.88942	0.115536	0.115823	0.095307	0.0949183	0.00567665	0.0903599	0.298325	0.0546357	3.29603e+09	2.41045e+09	8.8558e+08	2.03394e+09	2.03394e+09	0.617088	0.679626	1.83366e+09	1.53729e+09	2.2224e+08	2.80302	2.96501	2.8031	2.9651	1994	1996	17
636	2011	21.9201	22.3906	22.3906	0.694616	0.0498751	0.049977	0.163319	0.174093	0.0235754	0.0235754	0.624668	0.624658	0.0459302	0.207074	0	0.0762924	0.0764483	0.0252295	0.0322828	0.00618929	0.0414238	0.630345	1.49889	0.0947606	0.0947671	0.0919365	0.111048	0.0130167	0.116989	0.332517	0.0551132	3.30953e+09	2.29885e+09	1.01068e+09	2.08189e+09	2.08189e+09	0.62906	0.630345	1.98627e+09	1.65079e+09	1.65063e+08	1.60085	1.69422	1.60088	1.69425	1994	1996	18
636	2012	21.9108	22.3771	22.3771	0.670417	0.0214337	0.0213339	0.0650328	0.0672089	0.00128455	0.00128455	0.627277	0.627267	-0.000657517	0.15503	0	0.0356813	0.0355152	0.0456064	0.0524149	0.00945863	0.027771	0.632799	1.42243	0.111944	0.114874	0.0979812	0.104428	0.00863342	0.106205	0.347544	0.0551964	3.27887e+09	2.19821e+09	1.08066e+09	2.08457e+09	2.08457e+09	0.635759	0.632799	2.08594e+09	1.7614e+09	7.02782e+07	1.59419	1.68733	1.59422	1.68735	1994	1996	19
636	2013	22.0762	22.391	22.391	0.597827	0.0229624	0.024858	0.0570959	0.0673888	0.0701025	0.0701025	0.729997	0.729988	0.00690945	0.158138	0	0.0253887	0.0274845	0.0269146	0.0262598	0.0324118	0.00444843	0.624166	1.3225	0.134033	0.134035	0.0922128	0.0866544	0.0332281	0.106987	0.298639	0.0286141	3.86891e+09	2.31294e+09	1.55597e+09	2.2307e+09	2.2307e+09	0.576571	0.624166	2.21529e+09	1.87794e+09	8.88396e+07	1.36987	1.41022	1.36988	1.41024	1994	1996	20
636	2014	22.3492	22.7898	22.8597	0.741067	0.0187112	0.0212491	0.0722627	0.0662298	0.00771868	0.00771868	0.643672	0.600196	0.0127886	0.168628	0	0.0159635	0.0181287	0.0098621	0.00870166	0.0991662	0.0730295	0.502213	2.38454	0.279881	0.279894	0.0867852	0.0714838	0.00964068	0.111867	0.234809	0.027406	5.08314e+09	3.76695e+09	1.31619e+09	2.24792e+09	2.24792e+09	0.442231	0.502213	2.21917e+09	1.86886e+09	9.51114e+07	1.55359	1.59736	1.66612	1.71307	1994	1996	21
636	2015	22.6085	23.1339	23.2097	0.726173	0.00983282	0.0111008	0.0359089	0.0415231	-0.13717	-0.13717	0.591369	0.548164	-0.00588543	0.186619	0	0.00251665	0.00284118	0.0114948	0.0124401	0.141138	0.146554	0.332365	1.99246	0.214332	0.214338	0.125569	0.0740733	0.00311625	0.149036	0.242638	0.0229725	6.58819e+09	4.78417e+09	1.80402e+09	1.93957e+09	1.93957e+09	0.294402	0.332365	1.95099e+09	1.57761e+09	6.47805e+07	1.69099	1.8205	1.82427	1.96399	1994	1996	22
636	2016	22.6168	23.0719	23.1084	0.680361	0.0140631	0.0141208	0.0439969	0.0475726	0.430391	0.430391	0.634364	0.611608	-0.0290536	0.200426	0	0.0326821	0.0328162	0.0151123	0.0149885	0.0792163	0.0849325	0.419382	1.64372	0.0790976	0.0790976	0.130417	0.0691449	0.00325494	0.145829	0.262057	0.0207209	6.64247e+09	4.51928e+09	2.12319e+09	2.77435e+09	2.77435e+09	0.417668	0.419382	2.85495e+09	2.2183e+09	9.34139e+07	1.57638	1.6923	1.63503	1.75526	1994	1996	23
636	2017	22.5684	23.1934	23.2396	0.723818	0.0414038	0.0404028	0.149915	0.135382	0.209362	0.209362	0.535249	0.511081	0.0564922	0.237749	0	0.0641284	0.0625779	0.0308081	0.0298684	0.117911	0.092533	0.517324	1.70193	0.0733252	0.0733252	0.140128	0.0780861	0.0031599	0.109964	0.33214	0.0193928	6.32886e+09	4.58094e+09	1.74792e+09	3.35519e+09	3.35519e+09	0.530141	0.517324	3.16565e+09	2.5575e+09	2.62039e+08	1.86829	2.00791	1.95664	2.10286	1994	1996	24
636	2018	22.6753	23.1248	23.1329	0.784862	0.14607	0.153875	0.67896	0.630558	0.365109	0.365109	0.637996	0.63282	0.241798	0.416695	0	0.207538	0.218627	0.093211	0.099802	0.116331	0.134344	0.685033	2.56469	0.172097	0.172097	0.128482	0.0713473	0.00342213	0.0627343	0.308088	0.0157685	7.04334e+09	5.52805e+09	1.51529e+09	4.5802e+09	4.5802e+09	0.650288	0.685033	3.47272e+09	2.67165e+09	1.02882e+09	1.56741	1.63234	1.58023	1.6457	1994	1996	25
636	2019	22.6694	23.4106	23.4106	0.805374	0.0497359	0.0495878	0.255546	0.241995	-0.280998	-0.280998	0.476538	0.47653	0.102074	0.239834	0	0.113209	0.112872	0.0728848	0.0796501	0.0916395	0.1134	0.468951	2.95799	0.216985	0.266832	0.090914	0.0652259	0.00145246	0.0692663	0.304675	0.0147212	7.00151e+09	5.63883e+09	1.36268e+09	3.29317e+09	3.29317e+09	0.470352	0.468951	2.95703e+09	2.50336e+09	3.48226e+08	2.09847	2.15821	2.09851	2.15825	1994	1996	26
637	2008	20.3734	21.0265	21.4808	0.981701	0.0158345	0.01439	0.865321	0.253218	0.155328	0.155328	0.520445	0.330399	0.00945836	0.0333563	0	0.0244261	0.0221978	0.0547693	0.0286709	0.771141	0.928686	4.87852	37.9306	0.283219	0.355513	0.0284092	0.0857078	0.00292509	0.0179235	0.31512	0.0160422	7.04769e+08	6.91873e+08	1.28966e+07	3.78336e+09	3.78336e+09	5.36823	4.87852	3.74758e+09	3.65716e+09	1.11597e+07	1.92143	1.95276	3.02664	3.07599	1988	1996	21
637	2009	20.6459	21.8159	22.2439	0.80425	0.16415	0.186375	0.838567	1.56568	-0.28298	-0.28298	0.310343	0.202286	0.0474347	0.0943314	0	0.191026	0.216891	0.0896158	0.104627	1.22925	0.775493	3.32796	3.35867	0.34801	0.484576	0.0250071	0.0851234	0.00248743	0.0378942	0.218374	0.0118696	9.25509e+08	7.44341e+08	1.81168e+08	2.71275e+09	2.71275e+09	2.93109	3.32796	2.58407e+09	2.45685e+09	1.51922e+08	3.22224	3.26095	4.94349	5.00287	1988	1996	22
637	2010	20.5412	21.9165	22.2458	0.989173	0.107014	0.101418	9.8838	0.937973	0.323185	0.323185	0.252758	0.181834	0.0337807	0.0621674	0	0.138366	0.13113	0.0851578	0.0975762	1.22193	0.775385	4.0812	88.7268	0.337005	0.548925	0.0248182	0.0944254	0.0020665	0.0200931	0.198633	0.0118249	8.33516e+08	8.24491e+08	9.02466e+06	3.58947e+09	3.58947e+09	4.30642	4.0812	3.46821e+09	3.36632e+09	8.9198e+07	3.95635	4.00369	5.49951	5.56532	1988	1996	23
637	2011	20.4067	21.3978	21.6314	0.99292	0.0101442	0.00946306	1.43282	1.04226	0.153176	0.153176	0.371162	0.293828	0.00700236	0.0278738	0	-0.138611	-0.129304	0.177083	0.180292	1.37494	0.994877	5.29951	204.742	0.215504	0.23187	0.0138846	0.12984	0.0373571	0.0140619	0.231836	0.0102577	7.28624e+08	7.23465e+08	5.15857e+06	4.13929e+09	4.13929e+09	5.68097	5.29951	4.1103e+09	4.02391e+09	7.39131e+06	2.69424	2.72217	3.40335	3.43863	1988	1996	24
637	2012	20.6627	21.3126	21.4949	0.872323	0.0419663	0.0473105	0.328691	0.630325	-0.145224	-0.145224	0.522139	0.435114	0.0129529	0.0429213	0	0.0347356	0.039159	0.139943	0.132076	0.990247	0.662878	4.23757	4.09263	0.14365	0.156167	0.0102123	0.0937954	0.0121294	0.0195187	0.309698	0.0324282	9.41278e+08	8.21098e+08	1.2018e+08	3.53816e+09	3.53816e+09	3.75889	4.23757	3.49233e+09	3.3863e+09	3.95019e+07	1.9152	1.97939	2.29825	2.37527	1988	1996	25
637	2013	20.7623	21.4888	21.6845	0.830008	0.0689372	0.0723659	0.405531	0.482803	-0.0829978	-0.0829978	0.483583	0.397637	0.0260964	0.0712162	0	0.0433437	0.0454995	0.102657	0.099143	1.33287	1.01243	3.27548	3.26064	0.14823	0.158741	0.0100274	0.140537	0.0360665	0.0312772	0.308225	0.0290056	1.03981e+09	8.6305e+08	1.7676e+08	3.2445e+09	3.2445e+09	3.12029	3.27548	3.15983e+09	3.01344e+09	7.16815e+07	2.0679	2.12967	2.51486	2.58998	1988	1996	26
637	2014	20.9158	21.7896	22.0078	0.738503	0.0927601	0.0998663	0.354728	0.455492	0.237383	0.237383	0.417372	0.335547	0.034271	0.0810893	0	0.189319	0.203823	0.0868707	0.0932922	0.327754	0.493566	3.5652	2.33326	0.194295	0.199586	0.0781336	0.0844247	0.0316302	0.0304947	0.342425	0.0242907	1.21234e+09	8.9532e+08	3.17024e+08	4.01469e+09	4.01469e+09	3.31151	3.5652	3.8771e+09	3.68914e+09	1.12457e+08	2.39594	2.45559	2.98021	3.0544	1988	1996	27
637	2015	20.9637	22.0152	22.2561	0.743211	0.106357	0.108903	0.414181	0.420334	-0.236063	-0.236063	0.349398	0.274618	0.0535583	0.114403	0	0.14106	0.144436	0.0743711	0.0799807	0.474145	0.567903	2.46924	2.55584	0.195883	0.218992	0.0214089	0.0959692	0.0373181	0.0360251	0.293945	0.0225961	1.2718e+09	9.45213e+08	3.26584e+08	3.06697e+09	3.06697e+09	2.41153	2.46924	2.90271e+09	2.7161e+09	1.35265e+08	2.86207	2.92823	3.64142	3.72561	1988	1996	28
637	2016	20.97	21.9613	22.195	0.73591	0.0574955	0.0576768	0.217712	0.221449	-0.0347975	-0.0347975	0.371089	0.293768	0.0367821	0.0891551	0	0.240831	0.24159	0.0498943	0.0489763	0.550265	0.679849	2.32027	2.62879	0.233309	0.2625	0.0174514	0.0824546	0.0074934	0.0317062	0.296687	0.0218985	1.27984e+09	9.41847e+08	3.37994e+08	2.96025e+09	2.96025e+09	2.31298	2.32027	2.85137e+09	2.69633e+09	7.35851e+07	2.69477	2.7551	3.40404	3.48025	1988	1996	29
637	2017	20.9131	21.7162	21.9241	0.818725	0.0974273	0.0946579	0.537456	0.422845	0.488957	0.488957	0.447943	0.363874	0.028953	0.0622297	0	0.110781	0.107632	0.0680493	0.0692079	0.742489	0.666436	3.54183	4.02943	0.160108	0.194008	0.0337067	0.115998	0.00714123	0.0245287	0.322521	0.0225917	1.20909e+09	9.89915e+08	2.19178e+08	4.40769e+09	4.40769e+09	3.64545	3.54183	4.28007e+09	4.1334e+09	1.17799e+08	2.23243	2.28403	2.7482	2.81173	1988	1996	30
637	2018	20.9382	21.3892	21.5307	0.763981	0.0324952	0.032902	0.137681	0.157434	-0.0199169	-0.0199169	0.636943	0.55293	0.0142291	0.0477132	0	0.108079	0.109431	0.0758767	0.0768267	0.727304	0.701341	3.52812	3.13846	0.187188	0.221827	0.044906	0.133886	0.00881005	0.0186281	0.301384	0.0214596	1.23974e+09	9.47142e+08	2.92603e+08	4.3199e+09	4.3199e+09	3.48451	3.52812	4.25843e+09	4.11378e+09	4.02858e+07	1.57	1.60443	1.80855	1.84821	1988	1996	31
637	2019	21.1309	21.6056	21.7524	0.687601	0.0752633	0.0824939	0.24092	0.296871	-0.00503185	-0.00503185	0.622091	0.537139	0.0215871	0.0626019	0	-0.0293498	-0.0321694	0.0801357	0.0812387	0.415345	0.231664	3.1339	2.32881	0.151912	0.16486	0.0506032	0.108798	0.00530768	0.0275814	0.241594	0.0386954	1.50327e+09	1.03365e+09	4.6962e+08	4.29816e+09	4.29816e+09	2.85921	3.1339	4.20538e+09	4.02909e+09	1.13141e+08	1.60748	1.67219	1.86172	1.93666	1988	1996	31
639	2008	19.3794	20.1526	20.885	0.538002	0.00530916	0.00521429	0.0114917	0.0109955	-0.181222	-0.181222	0.461541	0.388936	0.0303674	0.283353	0	0.0612247	0.0601306	0.0720243	0.0735951	0.0803341	0.103347	0.400113	1.47771	0.244292	0.244292	0.284256	0.0632764	0.00114073	0.0998172	0.306172	0.00403781	2.60834e+08	1.40329e+08	1.20505e+08	1.06262e+08	1.06262e+08	0.407393	0.400113	1.03035e+08	7.61523e+07	1.38481e+06	2.16666	2.17544	2.57112	2.58154	1987	1996	22
639	2009	19.0456	20.7091	20.9033	0.734387	-0.0168319	-0.0140481	-0.0633699	-0.0369644	-0.337846	-0.337846	0.189467	0.156027	-0.0267646	0.266073	1	0.227209	0.189632	0.0861785	0.0657736	0.0531137	0.0848586	0.314371	2.24246	0.1414	0.1414	0.254265	0.114261	0.00243103	0.123152	0.386352	0.00528406	1.86802e+08	1.37185e+08	4.9617e+07	7.03618e+07	7.03618e+07	0.376666	0.314371	7.2245e+07	5.16404e+07	-3.14423e+06	5.27795	5.30599	6.40914	6.44319	1987	1996	23
639	2010	20.6175	21.6178	22.1747	0.893515	0.0930733	0.154142	0.874049	1.15164	16.0959	16.0959	0.367783	0.210742	0.0826903	0.185684	0	0.0499874	0.0827857	0.0992341	0.0691616	0.545821	1.07304	2.21432	5.12213	0.177741	0.177741	0.0769219	0.196112	0.00644207	0.0169709	0.331743	0.119467	8.99667e+08	8.03866e+08	9.58012e+07	1.2029e+09	1.2029e+09	1.33705	2.21432	1.10343e+09	9.79538e+08	8.3735e+07	2.719	3.0879	4.74513	5.38893	1987	1996	24
639	2011	21.0666	21.6968	22.1358	0.652133	0.0809409	0.098815	0.232678	0.389299	0.530099	0.530099	0.532458	0.343295	0.0714013	0.225064	0	-0.060042	-0.0733009	0.144929	0.132233	0.545652	0.968858	1.59404	1.64718	0.160713	0.160713	0.0489698	0.191522	0.00516681	0.0484959	0.205	0.074625	1.40963e+09	9.19263e+08	4.90363e+08	1.84055e+09	1.84055e+09	1.3057	1.59404	1.70913e+09	1.42631e+09	1.14096e+08	1.87808	2.02954	2.91295	3.14785	1987	1996	25
639	2012	21.0815	21.5317	21.8874	0.715939	0.0999872	0.100734	0.351992	0.319056	0.347674	0.347674	0.63754	0.446715	0.062667	0.226457	0	0.265086	0.267067	0.165369	0.170378	0.238493	0.323225	1.74651	1.8254	0.187896	0.187896	0.0903541	0.166957	0.000662628	0.0489529	0.406847	0.0719195	1.43085e+09	1.0244e+09	4.06448e+08	2.48046e+09	2.48046e+09	1.73356	1.74651	2.32502e+09	1.91874e+09	1.43066e+08	1.56853	1.69008	2.23857	2.41204	1987	1996	26
639	2013	21.0854	21.6237	21.9969	0.806394	0.125978	0.12622	0.650692	0.528677	-0.0214194	-0.0214194	0.583735	0.401919	0.0804698	0.246988	0	0.227007	0.227443	0.177743	0.18613	0.235442	0.0773755	1.69317	2.49085	0.220919	0.220919	0.0712256	0.11677	0.000484059	0.0476288	0.396431	0.0700511	1.43635e+09	1.15827e+09	2.78087e+08	2.42733e+09	2.42733e+09	1.68993	1.69317	2.232e+09	1.82781e+09	1.80949e+08	1.7131	1.84215	2.48806	2.67548	1987	1996	27
639	2014	21.3436	22.0292	22.0292	0.655657	0.0631822	0.0712958	0.183486	0.255859	-0.229473	-0.229473	0.503798	0.503798	0.0769341	0.276585	0	0.105543	0.119096	0.0833244	0.0765989	0.408182	0.338757	1.13492	1.81864	0.366424	0.366424	0.0630441	0.148882	0.000713678	0.0517829	0.329823	0.0534776	1.85961e+09	1.21926e+09	6.40342e+08	1.87032e+09	1.87032e+09	1.00576	1.13492	1.72643e+09	1.35302e+09	1.17494e+08	1.98492	2.09707	1.98492	2.09707	1987	1996	28
639	2015	21.2786	22.6336	22.6336	0.780436	0.0839493	0.0812196	0.382345	0.286002	0.199676	0.199676	0.257937	0.257937	0.0729098	0.28006	0	0.0782635	0.0757186	0.0791859	0.0781462	0.34384	0.295541	1.24582	2.49785	0.254453	0.254453	0.0704497	0.162295	0.00400875	0.0477094	0.301521	0.0557569	1.74248e+09	1.35989e+09	3.82586e+08	2.24378e+09	2.24378e+09	1.2877	1.24582	2.08019e+09	1.61539e+09	1.4628e+08	3.87691	4.10584	3.87691	4.10584	1987	1996	29
639	2016	22.8439	23.4559	23.5464	0.304552	0.015438	0.0255379	0.0221986	0.0416487	0.504257	0.504257	0.54224	0.495351	0.0493355	0.289323	0	-0.0177427	-0.0293504	0.0647568	0.0763299	0.450904	0.305638	0.669776	0.941272	0.0826936	0.0826936	0.0656332	0.0800034	0.00162625	0.06408	0.0816329	0.417987	8.33618e+09	2.5388e+09	5.79738e+09	3.37522e+09	3.37522e+09	0.404888	0.669776	3.2087e+09	2.39869e+09	1.28694e+08	1.8442	5.30119	2.01877	5.80299	1987	1996	30
639	2017	22.7654	23.2544	23.3313	0.35941	0.0513791	0.0493636	0.0802059	0.0737768	0.664584	0.664584	0.613221	0.567807	0.0841264	0.355903	0	0.0505591	0.0485758	0.049413	0.0545416	0.446567	0.324101	0.700409	0.803906	0.0259417	0.0259417	0.0520087	0.120591	0.00296137	0.0499504	0.0935251	0.42439	7.70685e+09	2.76992e+09	4.93693e+09	5.61834e+09	5.61834e+09	0.729006	0.700409	5.14569e+09	3.61876e+09	3.95971e+08	1.63073	4.83801	1.76116	5.22495	1987	1996	31
639	2018	23.0534	23.0478	23.0452	0.48896	0.0517617	0.059166	0.101287	0.104432	0.0403498	0.0403498	1.00562	1.00825	0.110481	0.363029	0	0.116053	0.132654	0.0669027	0.0810215	0.162062	0.0254294	0.649933	1.39433	0.276604	0.276604	0.0424499	0.0571767	0.00230633	0.0315437	0.0669257	0.333903	1.02797e+10	5.02639e+09	5.25336e+09	5.84504e+09	5.84504e+09	0.568598	0.649933	5.19928e+09	3.72312e+09	5.32097e+08	0.99441	2.07925	0.991814	2.07382	1987	1996	31
639	2019	22.8201	22.9123	22.9126	0.503761	-0.118306	-0.104564	-0.238405	-0.207263	-0.0201942	-0.0201942	0.911854	0.911624	0.1044	0.328379	1	0.0483014	0.0426908	0.0384812	0.0503274	0.0862082	0.0398172	0.621829	1.45167	0.282897	0.282897	0.0442003	0.0831633	0.00205261	0.0341783	0.0812042	0.410307	8.14013e+09	4.10068e+09	4.03945e+09	5.727e+09	5.727e+09	0.703552	0.621829	5.1291e+09	3.84638e+09	-9.63027e+08	1.09667	2.02284	1.09694	2.02334	1987	1996	31
650	2009	20.7824	21.6749	22.5246	0.807971	0.156026	0.220894	0.812514	0.985501	0.121256	0.121256	0.409602	0.17512	0.215853	0.682917	0	0.189068	0.267674	0.0376038	0.0746399	0.814732	0.715625	1.31147	3.34466	0.330188	0.337611	0.00459821	0.0365024	0.00450099	0.0456695	0.110845	0.232924	1.06088e+09	8.57162e+08	2.0372e+08	9.82737e+08	9.82737e+08	0.926339	1.31147	7.7061e+08	3.11609e+08	1.65525e+08	2.44139	3.18272	5.71036	7.44432	1996	1996	14
650	2010	21.1141	22.8149	23.0445	0.617007	0.152685	0.177779	0.398662	0.586335	0.390791	0.390791	0.182526	0.145092	0.211718	0.517255	0	0.0879952	0.102457	0.0505748	0.083298	0.621501	0.677003	1.0766	1.86244	0.189455	0.19571	0.0869559	0.0938848	0.00384814	0.0507859	0.095439	0.171686	1.47818e+09	9.12049e+08	5.66133e+08	1.36678e+09	1.36678e+09	0.924637	1.0766	1.07741e+09	6.59806e+08	2.25696e+08	5.47868	6.66828	6.8922	8.38873	1996	1996	15
650	2011	21.195	22.5932	22.8064	0.712576	0.1908	0.198517	0.663829	0.595654	0.615261	0.615261	0.247035	0.199601	0.173221	0.393742	0	0.104147	0.108359	0.0542958	0.0937304	0.260922	0.181232	1.43313	2.39917	0.160953	0.166128	0.045529	0.100044	0.00499111	0.0384918	0.0965785	0.159796	1.60279e+09	1.14211e+09	4.6068e+08	2.20771e+09	2.20771e+09	1.37742	1.43313	1.82529e+09	1.33844e+09	3.05813e+08	4.04801	4.85364	5.00999	6.00708	1996	1996	16
650	2012	21.4628	22.4699	22.5	0.817267	0.131817	0.149359	0.721367	0.654762	-0.0544408	-0.0544408	0.365261	0.354416	0.147668	0.3939	0	0.087818	0.0995046	0.00937698	0.00450853	0.243336	0.192481	1.1291	3.09027	0.214627	0.21727	0.072851	0.095927	0.00385243	0.0687426	0.156397	0.199577	2.09487e+09	1.71207e+09	3.82801e+08	2.08752e+09	2.08752e+09	0.996493	1.1291	1.77926e+09	1.26525e+09	2.7614e+08	2.73777	3.62745	2.82154	3.73845	1996	1996	17
650	2013	21.5686	22.4722	22.4724	0.832584	0.0927558	0.0976593	0.554045	0.55911	-0.138031	-0.138031	0.4051	0.405037	0.142247	0.444523	0	0.0916193	0.0964627	0.00854444	0.00618052	0.305746	0.309812	0.813538	3.41851	0.231554	0.233793	0.0646606	0.108073	0.00491865	0.105832	0.13926	0.181325	2.32872e+09	1.93885e+09	3.89864e+08	1.79938e+09	1.79938e+09	0.77269	0.813538	1.54342e+09	9.99512e+08	2.16002e+08	2.46852	3.18607	2.46891	3.18657	1996	1996	18
650	2014	21.6777	22.8129	22.813	0.832483	0.124698	0.131492	0.744391	0.785174	0.252219	0.252219	0.32136	0.321303	0.176828	0.457332	0	0.140647	0.14831	0.0294648	0.0290957	0.112331	0.161116	0.914858	3.42821	0.24413	0.246723	0.0586352	0.116823	0.00453052	0.0945013	0.198506	0.153484	2.5971e+09	2.16205e+09	4.35059e+08	2.25321e+09	2.25321e+09	0.867586	0.914858	1.85478e+09	1.22275e+09	3.23854e+08	3.11177	3.8552	3.11233	3.85589	1996	1996	19
650	2015	21.8727	23.3364	23.3366	0.824029	0.138007	0.15142	0.784264	0.87956	0.120109	0.120109	0.231369	0.231319	0.213452	0.445603	0	0.137746	0.151134	0.027507	0.0307817	0.0489037	0.0512253	0.877343	3.2645	0.255936	0.258538	0.0813215	0.116938	0.00335047	0.0749377	0.183453	0.118954	3.15627e+09	2.60086e+09	5.55411e+08	2.52384e+09	2.52384e+09	0.799628	0.877343	1.98512e+09	1.39921e+09	4.35589e+08	4.32211	5.1483	4.32303	5.14941	1996	1996	20
650	2016	22.0752	22.9628	22.963	0.829125	0.111463	0.122712	0.652306	0.708641	0.413352	0.413352	0.411633	0.411566	0.146866	0.366133	0	0.135083	0.148717	0.00278252	0.00152654	0.0617647	0.071772	1.01609	3.10246	0.269891	0.272169	0.0679416	0.118242	0.0040122	0.0700923	0.17339	0.0971967	3.8649e+09	3.20448e+09	6.60414e+08	3.56708e+09	3.56708e+09	0.922943	1.01609	3.0432e+09	2.26105e+09	4.30792e+08	2.42935	3.07699	2.42974	3.0775	1996	1996	21
650	2017	22.1506	22.6898	22.6899	0.833242	0.105858	0.109845	0.634799	0.650973	0.0775686	0.0775686	0.583189	0.583121	0.142	0.389347	0	0.119465	0.123964	0.00987648	0.0150377	0.0710238	0.0696322	0.95708	3.49089	0.324307	0.326705	0.0706304	0.109396	0.00934396	0.0790619	0.160326	0.0899823	4.16739e+09	3.47244e+09	6.94947e+08	3.84377e+09	3.84377e+09	0.922345	0.95708	3.29795e+09	2.34721e+09	4.41151e+08	1.71471	2.11894	1.71491	2.11918	1996	1996	22
650	2018	22.2529	22.7184	22.7365	0.848013	0.126517	0.132988	0.832418	0.836427	0.1456	0.1456	0.627824	0.616559	0.167056	0.429849	0	0.123348	0.129656	0.00813177	0.0129643	0.0179974	0.0309201	1.0026	4.20434	0.380408	0.382112	0.0799457	0.115462	0.00201113	0.0649815	0.135682	0.0780842	4.61666e+09	3914983964	7.01674e+08	4.40342e+09	4.40342e+09	0.953812	1.0026	3.66781e+09	2.51061e+09	5.84086e+08	1.5928	1.89603	1.6219	1.93068	1996	1996	23
650	2019	22.3296	22.8391	22.8585	0.873111	0.124247	0.129007	0.97918	0.928389	0.0403659	0.0403659	0.600808	0.589261	0.182193	0.42315	0	0.139228	0.144561	0.0104709	0.0106364	0.0191741	0.0271155	0.954303	5.3273	0.284735	0.446266	0.0674813	0.104916	0.00132951	0.0593669	0.110715	0.0719995	4.98443e+09	4.35196e+09	6.3247e+08	4.58117e+09	4.58117e+09	0.919097	0.954303	3.74652e+09	2.64265e+09	6.19302e+08	1.66442	1.83408	1.69704	1.87003	1996	1996	24
651	2008	24.1431	24.4741	24.5802	0.24836	0.0651683	0.0709946	0.0867014	0.0933793	0.109213	0.105848	0.71825	0.645912	0.0552268	0.197448	0	0.0120578	0.0131359	0.0562343	0.0668032	0.0624749	0.165901	1.50367	1.01336	0.119952	0.119952	0.0185018	0.156713	0.00208763	0.0302472	0.140809	0.0147087	3.05647e+10	7.59105e+09	22973670350	4.21874e+10	4.20324e+10	1.38026	1.49814	3.98575e+10	3.37332e+10	1.99185e+09	1.39227	1.41306	1.5482	1.57131	1989	1996	20
651	2009	24.6654	25.273	25.2797	0.206727	0.0568921	0.0714213	0.0717181	0.0918279	0.0102855	0.0101204	0.544677	0.541034	0.0695767	0.247347	0	0.18338	0.230211	0.0859221	0.108788	0.354838	0.3996	1.03834	1.04338	0.444493	0.444539	0.0177474	0.113014	0.00306807	0.0368979	0.0894317	0.00979731	5.15303e+10	1.06527e+10	4.08776e+10	4.26213e+10	4.24578e+10	0.827113	1.03436	3.96559e+10	3.1956e+10	2.93166e+09	1.83595	1.85412	1.84831	1.8666	1989	1996	21
651	2010	24.9069	25.35	25.3549	0.213579	0.0655933	0.0734745	0.0834073	0.0930722	0.425161	0.423335	0.642032	0.638915	0.0430579	0.21549	0	0.00938954	0.0105177	0.0996919	0.126091	0.295012	0.268498	1.03714	1.09779	0.231176	0.232276	0.0182751	0.176195	0.00476277	0.0327321	0.0842624	0.0159973	6.56044e+10	1.40117e+10	5.15927e+10	6.07423e+10	6.04316e+10	0.925887	1.03183	5.81268e+10	4.74092e+10	4.30321e+09	1.55755	1.58288	1.56516	1.5906	1989	1996	22
651	2011	25.1684	25.4695	25.473	0.215665	0.0621669	0.0702491	0.0792606	0.0894616	0.374647	0.376026	0.740015	0.737407	0.0539979	0.180666	0	0.0393862	0.0445067	0.0930111	0.118256	0.0774805	0.0402301	1.1073	1.11781	0.188247	0.18844	0.014397	0.205408	0.00744589	0.0334706	0.0904705	0.0190369	8.52116e+10	1.83772e+10	6.68344e+10	8.34992e+10	8.31555e+10	0.979904	1.10274	7.89904e+10	6.81321e+10	5.29734e+09	1.35133	1.37755	1.3561	1.38242	1989	1996	23
651	2012	25.4014	25.7753	25.7332	0.2564	0.0692214	0.0772485	0.0930896	0.101429	0.19617	0.194343	0.68806	0.686507	0.0780935	0.262929	0	0.171138	0.190983	0.0860433	0.095898	0.0304521	0.041369	1.03621	1.07938	0.269078	0.271528	0.0137112	0.160226	0.00269931	0.0408373	0.11807	0.0152024	1.07567e+11	2.75802e+10	7.99867e+10	9.98792e+10	9.93162e+10	0.928531	1.03037	9.20793e+10	7.32031e+10	7.44593e+09	1.45336	1.4758	1.45665	1.47914	1989	1996	24
651	2013	25.6189	26.0015	25.7332	0.265266	0.0817919	0.090652	0.111322	0.122721	0.196955	0.194447	0.682083	0.680514	0.08829	0.322369	0	0.0970055	0.107513	0.066048	0.0734762	0.0431528	0.060135	0.991017	1.07505	0.288265	0.297585	0.0138313	0.098149	0.00259098	0.0429037	0.104966	0.0177273	1.33702e+11	3.54667e+10	9.82354e+10	1.19551e+11	1.18628e+11	0.894158	0.983367	1.08996e+11	8.03859e+10	1.09358e+10	1.4661	1.49256	1.46948	1.496	1989	1996	25
651	2014	25.7746	26.1272	25.7332	0.288877	0.09123	0.0983189	0.12829	0.136174	0.165155	0.161197	0.702862	0.701369	0.120222	0.361003	0	0.121225	0.130645	0.0378008	0.0430949	0.0206236	0.0402712	0.960879	1.10845	0.349135	0.349135	0.0170347	0.0550409	0.00243613	0.0349775	0.095623	0.0158758	1.56231e+11	4.51315e+10	1.11099e+11	1.39295e+11	1.3775e+11	0.891599	0.950222	1.22549e+11	8.80221e+10	1.4253e+10	1.42275	1.44571	1.42578	1.44878	1989	1996	26
651	2015	25.809	26.2325	25.7332	0.300354	0.0780698	0.0794123	0.111585	0.112596	-0.282735	-0.290418	0.654753	0.653106	0.144426	0.324597	0	0.274452	0.279172	0.0962223	0.0931502	0.158769	0.203849	0.628516	1.07391	0.549294	0.549294	0.0178061	0.0585903	0.00157093	0.0516521	0.095436	0.0164266	1.61698e+11	4.85666e+10	1.13131e+11	9.99117e+10	9.77451e+10	0.617891	0.614887	8.54819e+10	6.60174e+10	1.26237e+10	1.52729	1.5528	1.53114	1.55672	1989	1996	27
651	2016	25.9293	26.3395	25.7332	0.301166	0.0851273	0.0902417	0.121813	0.129061	0.101167	0.10801	0.663514	0.661831	0.168913	0.327018	0	0.0814826	0.0863781	0.101895	0.100986	0.162408	0.189517	0.639522	1.12638	0.524282	0.524282	0.0162337	0.0494869	0.00134334	0.0506817	0.096955	0.0183982	1.8237e+11	5.49236e+10	1.27446e+11	1.10019e+11	1.08303e+11	0.603277	0.629542	9.14357e+10	72885641217	1.55246e+10	1.50713	1.53537	1.51096	1.53928	1989	1996	28
651	2017	26.0938	26.7382	25.7332	0.310906	0.104707	0.113297	0.151948	0.163355	0.361792	0.369187	0.524932	0.52301	0.169004	0.328577	0	0.0760975	0.0823407	0.112998	0.112493	0.0504006	0.0720722	0.754138	1.16302	0.463373	0.466174	0.0270482	0.0770736	0.00117611	0.040942	0.0812557	0.0167675	2.14968e+11	6.68348e+10	1.48133e+11	1.49824e+11	1.48286e+11	0.696958	0.7464	1.24503e+11	9.95629e+10	2.25086e+10	1.90501	1.9375	1.91201	1.94462	1989	1996	29
651	2018	26.2497	26.643	25.7332	0.369037	0.104998	0.113166	0.166409	0.172045	0.335063	0.336084	0.674802	0.673151	0.152155	0.302282	0	0.107234	0.115576	0.0166413	0.0181354	0.0964575	0.110269	0.8581	1.26651	0.450094	0.454124	0.0306473	0.0796529	0.0101646	0.022036	0.0731818	0.0207157	2.51234e+11	9.27147e+10	1.58519e+11	2.00024e+11	1.98123e+11	0.796166	0.849945	1.69589e+11	1.38234e+11	2.6379e+10	1.48192	1.51358	1.48555	1.5173	1989	1996	30
651	2019	26.3686	27.0571	25.7332	0.395967	0.0877374	0.09295	0.145253	0.150722	0.00242139	0.000150666	0.50236	0.500449	0.148546	0.275815	0	0.0985741	0.10443	0.0160709	0.0169151	0.0542349	0.0611348	0.750678	1.25828	0.443156	0.446531	0.0300854	0.0851139	0.000562368	0.0191551	0.0675753	0.0187493	2.82972e+11	1.12048e+11	1.70925e+11	2.00508e+11	1.98153e+11	0.70858	0.74186	1.70724e+11	1.43499e+11	2.48272e+10	1.9906	2.03102	1.9982	2.03878	1989	1996	31
655	2008	21.0421	21.5387	21.8902	0.904573	0.195571	0.308199	2.92755	1.94744	0.442657	0.442657	0.60859	0.428241	0.396044	0.567611	0	0.436532	0.481585	0.252042	0.279734	0.213089	0.311889	0.830858	6.15541	0.318557	0.318557	0.0446686	0.0288604	0.000414572	0.047052	0.193978	0.219588	1.37555e+09	1.24428e+09	1.31264e+08	1.03597e+09	1.03597e+09	0.75313	0.830858	5.21395e+08	4.47941e+08	3.84282e+08	1.64314	2.10548	2.33514	2.99218	1989	1996	20
655	2009	21.3746	22.8732	23.1643	0.872217	0.113132	0.13177	0.885341	1.15314	-0.0994217	-0.0994217	0.22346	0.167014	0.30903	0.414315	0	0.117256	0.136574	0.231515	0.254888	0.134002	0.136271	0.566513	4.78162	0.285806	0.285806	0.013661	0.0302701	0.00128267	0.095947	0.199045	0.215446	1.91818e+09	1.67307e+09	2.45112e+08	9.3297e+08	9.3297e+08	0.486382	0.566513	6.44654e+08	5.46426e+08	2.17008e+08	4.47508	5.73913	5.98751	7.67876	1989	1996	21
657	2014	22.7797	22.9571	23.3933	0.501495	0.0059786	0.00536127	0.0119931	0.0097457	-0.254288	-0.254288	0.837468	0.541427	-0.012075	0.110424	0	0.142872	0.12812	0.0657273	0.0541859	1.84267	1.61965	0.96116	1.37656	0.0971042	0.0971042	0.10499	0.249941	0.00642942	0.0544167	0.347063	0.0682352	7.81817e+09	3.92078e+09	3.89739e+09	8.37979e+09	8.37979e+09	1.07184	0.96116	8.48097e+09	7.45446e+09	4.67417e+07	1.19408	1.28181	1.84697	1.98267	1993	1996	22
657	2016	22.6519	22.9256	23.243	0.521672	0.00826037	0.0082906	0.0172693	0.0170642	-0.0879279	-0.0879279	0.760554	0.553723	0.0055051	0.20376	0	0.0691553	0.0694084	0.0389771	0.031625	0.152594	0.0996123	0.779327	1.33654	0.0920249	0.0920249	0.101183	0.240872	0.00432871	0.0991736	0.34766	0.0865643	6.8802e+09	3.5892e+09	3.29099e+09	5.34237e+09	5.34237e+09	0.776485	0.779327	5.31296e+09	4.25381e+09	5.6833e+07	1.31483	1.43943	1.80596	1.97711	1993	1996	24
657	2017	22.727	22.9207	23.1634	0.505665	0.0255429	0.026501	0.0516712	0.054458	0.255864	0.255864	0.823915	0.646366	0.0294442	0.206277	0	0.0717475	0.0744388	0.00796254	0.00450085	0.0648307	0.0866545	0.93858	1.47965	0.129331	0.129331	0.0955101	0.251714	0.00494925	0.0612592	0.303864	0.0775889	7.41648e+09	3.75025e+09	3.66622e+09	6.70929e+09	6.70929e+09	0.904646	0.93858	6.51174e+09	5.32531e+09	1.89438e+08	1.21372	1.31581	1.54711	1.67725	1993	1996	25
657	2018	22.7297	22.7907	22.8448	0.507617	0.0273298	0.0273671	0.0555051	0.0554711	0.218687	0.218687	0.940832	0.891275	0.0373851	0.191998	0	0.0540404	0.0541142	0.00956317	0.0105855	0.162637	0.160826	1.10097	1.40894	0.122731	0.122731	0.123137	0.247208	0.00493043	0.0576199	0.313927	0.0741835	7.43677e+09	3.77503e+09	3.66174e+09	8.17652e+09	8.17652e+09	1.09947	1.10097	7.87084e+09	6.60664e+09	2.03245e+08	1.06289	1.14806	1.12199	1.21189	1993	1996	26
657	2019	22.7133	22.9439	22.9719	0.528925	0.0272368	0.0270132	0.0578183	0.0560652	-0.0112368	-0.0112368	0.794016	0.772099	0.0437451	0.20698	0	0.0826184	0.0819402	0.0144247	0.014397	0.114147	0.0923677	1.09604	1.37283	0.099363	0.099363	0.124629	0.237621	0.00799881	0.0566439	0.306104	0.0691533	7.31566e+09	3.86943e+09	3.44622e+09	8.08464e+09	8.08464e+09	1.10512	1.09604	7.73098e+09	6.41128e+09	1.99255e+08	1.25942	1.35298	1.29517	1.39139	1993	1996	27
659	2008	22.3116	22.3664	22.388	0.508354	0.0191037	0.0186911	0.0388566	0.0374018	0.147252	0.147252	0.946683	0.926506	0.0395109	0.220596	0	0.17266	0.168932	0.049728	0.0503578	0.113817	0.0974969	0.610244	0.965142	0.0491273	0.0491273	0.097038	0.0675556	0.0193623	0.0753117	0.63062	0.0387274	4.89566e+09	2.48873e+09	2.40693e+09	3.05348e+09	3.05348e+09	0.623712	0.610244	2.93284e+09	2.3799e+09	9.3525e+07	1.05632	1.10166	1.07932	1.12565	1988	1996	21
659	2009	22.3699	22.6916	22.7981	0.502732	0.0369992	0.0380763	0.074405	0.0769936	-0.0896014	-0.0896014	0.724902	0.651677	0.101295	0.265615	0	0.128991	0.132746	0.049827	0.0504222	0.0556603	0.0587489	0.551296	1.05325	0.105999	0.105999	0.0726543	0.0807177	0.0106789	0.0778246	0.607159	0.036098	5.18925e+09	2.6088e+09	2.58045e+09	2779886529	2779886529	0.535701	0.551296	2.4983e+09	2.04151e+09	1.91998e+08	1.3795	1.43456	1.5345	1.59576	1988	1996	22
659	2010	22.5074	22.7902	22.9167	0.497681	0.0346429	0.037022	0.0689659	0.0740489	0.204254	0.204254	0.753711	0.66414	0.0775515	0.229315	0	0.0806882	0.0862296	0.0460053	0.0414584	0.0451506	0.0316647	0.600816	0.994597	0.134232	0.134232	0.0839046	0.0794258	0.00657238	0.0738292	0.566346	0.0305129	5.95456e+09	2.96347e+09	2.99109e+09	3.34769e+09	3.34769e+09	0.562206	0.600816	3.08807e+09	2.58001e+09	2.06283e+08	1.32677	1.37135	1.50571	1.5563	1988	1996	23
659	2011	22.509	22.7314	22.7314	0.494727	0.0122632	0.0122728	0.0242704	0.0243605	0.0786884	0.0786884	0.800621	0.800621	0.0317597	0.189677	0	0.0717206	0.0717766	0.0308042	0.0318588	0.0352336	0.0301887	0.605971	0.705524	0.117836	0.117836	0.0687509	0.0866332	0.00580494	0.0673612	0.554433	0.0286734	5.96387e+09	2.95049e+09	3.01338e+09	3.61111e+09	3.61111e+09	0.605499	0.605971	3.49643e+09	2.92617e+09	7.31361e+07	1.24903	1.28839	1.24903	1.28839	1988	1996	24
659	2012	22.5055	22.6443	22.6443	0.448241	-0.0342555	-0.0341958	-0.0620843	-0.0647065	-0.137776	-0.137776	0.87044	0.87044	-0.0482205	0.14201	1	0.104886	0.104703	0.0171557	0.0165042	0.0408248	0.0464949	0.522986	1.34785	0.190566	0.190566	0.0633415	0.0733068	0.0115073	0.0811811	0.541759	0.0272925	5.9431e+09	2.66394e+09	3.27916e+09	3.11359e+09	3.11359e+09	0.5239	0.522986	3.26373e+09	2.67143e+09	-2.03584e+08	1.14884	1.18337	1.14884	1.18337	1988	1996	25
659	2013	22.2393	22.67	22.67	0.246476	-0.233339	-0.226113	-0.345841	-0.353693	-0.102122	-0.102122	0.650029	0.650029	-0.415775	0.126873	1	0.0666386	0.0578198	0.0207712	0.0240728	0.0497109	0.04538	0.532649	1.0877	0.168074	0.168074	0.0896641	0.0766109	0.00699019	0.123739	0.523081	0.0267171	4.55395e+09	1.12244e+09	3.43151e+09	2.79562e+09	2.79562e+09	0.61389	0.532649	3.95797e+09	2.44093e+09	-1.18676e+09	1.53839	1.58243	1.53839	1.58243	1988	1996	26
659	2019	21.5888	22.3751	22.3751	0.276528	0.00675809	0.00660958	0.00934119	0.00893212	-0.0374808	-0.0374808	0.455557	0.455557	0.00561347	0.208286	0	0.101538	0.0993064	0.00449829	0.0064696	0.0253011	0.0140344	0.641237	0.38134	0.0287726	0.0287726	0.0712427	0.0719364	0.0429806	0.0897457	0.523935	0.0405816	2.37633e+09	6.57122e+08	1.71921e+09	1.55803e+09	1.55803e+09	0.655645	0.641237	1.54928e+09	1.23351e+09	16059486	2.19511	2.28929	2.19511	2.28929	1988	1996	31
661	2008	21.1599	21.4335	21.4973	0.369255	0.0330296	0.0334156	0.052366	0.0513337	0.214633	0.217449	0.760653	0.713625	0.0812365	0.665679	0	0.105845	0.107082	0.0294335	0.0302334	0.0615104	0.061461	0.525713	1.32879	0.0660119	0.0660119	0.0952989	0.295411	0.110596	0.185407	0.222392	0.0787734	1.54752e+09	5.7143e+08	9.76092e+08	8.04156e+08	8.04156e+08	0.519641	0.525713	7.38829e+08	2.68846e+08	5.1114e+07	1.31466	1.42708	1.4013	1.52112	1993	1996	16
661	2009	21.162	22.0846	22.1978	0.445532	0.0845381	0.0846279	0.152467	0.142816	0.272872	0.272872	0.397487	0.354965	0.19362	0.751526	0	0.251694	0.251961	0.0762956	0.0755053	0.112333	0.108822	0.660733	1.2074	0.108719	0.108719	0.0978788	0.250896	0.100048	0.169334	0.227195	0.0695874	1.55081e+09	6.90937e+08	8.59877e+08	1.02359e+09	1.02359e+09	0.660032	0.660733	8.254e+08	2.54335e+08	1.31103e+08	2.51581	2.70397	2.81718	3.02788	1993	1996	17
661	2010	21.2895	22.914	22.9141	0.456354	0.0718609	0.0764343	0.132183	0.139297	0.139095	0.139095	0.197001	0.196998	0.179851	0.760958	0	0.198107	0.210715	0.0737739	0.0746446	0.0815902	0.0929914	0.703991	1.29674	0.161516	0.161516	0.087967	0.209662	0.11326	0.166697	0.196222	0.0569633	1.76162e+09	8.03923e+08	9.577e+08	1.16596e+09	1.16596e+09	0.661869	0.703991	9.56263e+08	2.78714e+08	1.26592e+08	5.07612	5.38274	5.0762	5.38283	1993	1996	18
661	2011	21.4453	22.4653	22.4653	0.459649	0.0800823	0.0863064	0.148204	0.159275	0.110318	0.110318	0.360596	0.360591	0.153781	0.827363	0	0.0821856	0.0885732	0.0866433	0.0849662	0.0185326	0.0217908	0.677769	1.18259	0.128421	0.128421	0.0876693	0.177019	0.112208	0.18016	0.1947	0.0718889	2.05853e+09	9.46201e+08	1112328213	1.29459e+09	1.29459e+09	0.62889	0.677769	1.09551e+09	2.23494e+08	1.64852e+08	2.77318	2.98799	2.77322	2.98803	1993	1996	19
661	2012	21.5624	22.9243	22.9243	0.563374	0.173536	0.183689	0.397448	0.378387	0.360422	0.360422	0.256173	0.256169	0.266489	0.819497	0	0.176265	0.186578	0.0615979	0.0646866	0.0687467	0.0674621	0.805499	1.41881	0.19027	0.19027	0.0958646	0.187192	0.0429727	0.152799	0.257448	0.064349	2.31438e+09	1.30386e+09	1.01052e+09	1.76119e+09	1.76119e+09	0.760976	0.805499	1.29185e+09	3.179e+08	4.01628e+08	3.90361	4.17208	3.90367	4.17214	1993	1996	20
661	2013	21.7545	23.4561	23.4561	0.60743	0.15011	0.164487	0.382378	0.398767	0.163245	0.163245	0.182404	0.182401	0.269457	0.812297	0	0.17777	0.194795	0.0547564	0.0590983	0.0691558	0.0723248	0.800424	1.67271	0.216653	0.216653	0.102498	0.158144	0.0475096	0.152098	0.25284	0.0489528	2.80464e+09	1.70362e+09	1.10102e+09	2.04869e+09	2.04869e+09	0.730465	0.800424	1.49666e+09	3.84546e+08	4.21005e+08	5.48232	5.76451	5.48242	5.76461	1993	1996	21
661	2014	21.8702	23.2482	23.2482	0.649408	0.141091	0.149239	0.402436	0.402946	0.104268	0.104268	0.252083	0.252079	0.236905	0.765378	0	0.0888547	0.093986	0.0509064	0.0559812	0.0218813	0.0249063	0.760047	1.93313	0.209468	0.209525	0.100408	0.224452	0.0222535	0.150804	0.224793	0.0444003	3.14842e+09	2.04461e+09	1.10381e+09	2.2623e+09	2.2623e+09	0.718552	0.760047	1726353253	5.30788e+08	4.44214e+08	3.96695	4.15126	3.96701	4.15133	1993	1996	22
661	2015	22.0623	23.5678	23.5681	0.638233	0.141134	0.154653	0.390124	0.433549	0.0617888	0.0617888	0.22191	0.221849	0.260424	0.783212	0	0.201964	0.221311	0.059561	0.0671778	0.0551409	0.0559442	0.689867	1.88355	0.261534	0.261534	0.0915382	0.177833	0.0144765	0.154606	0.184075	0.0470813	3.8155e+09	2.43518e+09	1.38032e+09	2.40209e+09	2.40209e+09	0.629561	0.689867	1.77653e+09	5.20744e+08	5.38498e+08	4.50633	4.72898	4.50756	4.73027	1993	1996	23
661	2016	22.5484	23.7569	23.7573	0.717407	0.109119	0.135127	0.386133	0.432068	0.206216	0.206216	0.298626	0.298531	0.274608	0.79421	0	0.0496611	0.0614977	0.0790845	0.0844662	0.127522	0.0916088	0.578388	2.78349	0.180074	0.180074	0.0719503	0.109028	0.0402026	0.156614	0.118562	0.0319609	6.20352e+09	4.45045e+09	1.75307e+09	2.89744e+09	2.89744e+09	0.467064	0.578388	2.10178e+09	5.96265e+08	6.7692e+08	3.34867	3.45923	3.34973	3.46033	1993	1996	24
661	2017	22.7182	24.2278	24.2283	0.70739	0.126181	0.136867	0.431227	0.47519	0.415823	0.415823	0.22099	0.220886	0.262417	0.819439	0	0.0518793	0.0562727	0.087299	0.0938127	0.0814416	0.0581748	0.605278	2.66368	0.189119	0.189119	0.0731153	0.250305	0.0106491	0.141512	0.1518	0.0229304	7.35144e+09	5.20034e+09	2.1511e+09	4.10226e+09	4.10226e+09	0.558022	0.605278	3.02576e+09	7.4071e+08	9.27612e+08	4.52509	4.63129	4.52723	4.63348	1993	1996	25
661	2018	22.9654	24.215	24.2154	0.672048	0.155403	0.174514	0.473859	0.558526	0.310252	0.310252	0.286614	0.286488	0.319366	0.851024	0	0.0939193	0.105469	0.0249368	0.0270217	0.0566395	0.031533	0.641236	2.2432	0.198489	0.198489	0.076224	0.194721	0.0829977	0.0653443	0.126498	0.0249308	9.41305e+09	6.32601e+09	3.08703e+09	5.37499e+09	5.37499e+09	0.571015	0.641236	3.65841e+09	8.00745e+08	1.46282e+09	3.48902	3.57823	3.49055	3.57979	1993	1996	26
661	2019	23.2665	25.1215	25.2705	0.692346	0.184665	0.212265	0.600235	0.671118	0.371853	0.371853	0.156457	0.134805	0.382884	0.851945	0	0.152081	0.174811	0.0503164	0.0595539	0.0108787	0.0306567	0.666266	2.71705	0.29347	0.310438	0.0703364	0.137585	0.0917496	0.0621172	0.119003	0.0218805	1.27213e+10	8.80757e+09	3.91377e+09	7.3737e+09	7.3737e+09	0.579632	0.666266	4.55043e+09	1.09171e+09	2.34918e+09	6.39154	6.53452	7.41814	7.58408	1993	1996	27
663	2016	22.1874	22.5659	22.7911	0.499899	0.0298612	0.0310842	0.0597103	0.0629523	0.742796	0.742796	0.68488	0.546776	0.00714857	0.220408	0	0.0530393	0.0552117	0.0211413	0.0183894	0.0723755	0.0225205	0.374111	1.27978	0.108496	0.108496	0.141644	0.193082	0.0110216	0.0795666	0.086365	0.0302803	4.32394e+09	2.16153e+09	2.16241e+09	1.55398e+09	1.55398e+09	0.359391	0.374111	1.54288e+09	1.21147e+09	1.29118e+08	1.46011	1.97147	1.8289	2.46943	1994	1996	23
663	2017	22.1496	22.5834	22.8123	0.53249	0.0171212	0.0167971	0.0366221	0.0346965	-0.202029	-0.202029	0.647999	0.515425	-0.0228488	0.248634	0	0.0177242	0.0173886	0.0217958	0.0211974	0.0678766	0.0409491	0.292213	1.18787	0.0977481	0.0977481	0.130525	0.179472	0.0121502	0.0860858	0.195151	0.0305444	4.16326e+09	2.21689e+09	1.94637e+09	1.24003e+09	1.24003e+09	0.297852	0.292213	1.26837e+09	9.31719e+08	7.128e+07	1.54321	2.07852	1.94015	2.61315	1994	1996	24
663	2018	21.7488	21.9957	22.1054	0.300266	-0.233339	-0.385411	-0.686556	-0.687421	-0.391281	-0.391281	0.781213	0.700025	-0.643443	0.0751439	1	-0.0527005	-0.0422795	0.0538326	0.0491518	0.0454491	0.0785004	0.21716	0.818104	0.0597276	0.0597276	0.108319	0.287542	0.0221809	0.170434	0.303931	0.0498433	2.7886e+09	8.3732e+08	1.95128e+09	7.54832e+08	7.54832e+08	0.270685	0.21716	2.13155e+09	6.98111e+08	-1.33966e+09	1.28006	1.35789	1.42852	1.51537	1994	1996	25
663	2019	21.67	21.9298	22.0012	0.234446	-0.0918816	-0.0882624	-0.12002	-0.120685	-0.0697889	-0.0697889	0.77122	0.718074	-0.236667	0.17585	1	0.0275264	0.0264421	0.0437647	0.0373383	0.0152022	0.0377451	0.261713	0.697399	0.0368428	0.0368428	0.0862354	0.335215	0.018138	0.156532	0.304946	0.0525102	2.57724e+09	6.04223e+08	1.97301e+09	7.02153e+08	7.02153e+08	0.272444	0.261713	8.68329e+08	5.78679e+08	-2.36801e+08	1.29665	1.37922	1.39261	1.4813	1994	1996	26
665	2008	20.4749	20.6751	20.885	0.306845	0.0143275	0.0145248	0.02067	0.0208632	-0.180454	-0.180454	0.818558	0.74664	0.0146628	0.155218	0	0.144558	0.146548	0.103506	0.105408	0.0881316	0.134658	0.625546	0.486657	0.0654463	0.0654463	0.10485	0.0991487	0.00845573	0.0928637	0.486838	0.0613211	7.80076e+08	2.39362e+08	5.40714e+08	4.81345e+08	4.81345e+08	0.61705	0.625546	4.74288e+08	4.06632e+08	1.11765e+07	1.22166	1.31001	1.33933	1.4362	1988	1996	21
665	2009	20.665	21.3093	21.5342	0.265048	0.0273423	0.0299334	0.0372029	0.0418045	0.381881	0.381881	0.525028	0.419302	0.0841395	0.211688	0	0.0057336	0.00627694	0.0695788	0.0701395	0.0786394	0.123183	0.771884	0.649337	0.050537	0.050537	0.26788	0.0631622	0.00443009	0.0616229	0.43091	0.0706201	9.43401e+08	2.50047e+08	6.93354e+08	6.65162e+08	6.65162e+08	0.705068	0.771884	6.09196e+08	5.24355e+08	2.57948e+07	1.90466	2.06061	2.38491	2.58019	1988	1996	22
665	2010	20.7104	21.7095	21.9639	0.284227	0.0410597	0.0419905	0.0573641	0.0579063	0.408554	0.408554	0.368197	0.285501	0.0647838	0.212311	0	0.130447	0.133404	0.0764032	0.0774706	0.172023	0.173195	0.970613	0.747446	0.124232	0.124232	0.241343	0.0773686	0.00326571	0.0893131	0.381944	0.0610474	9.87167e+08	2.80579e+08	7.06587e+08	9.36916e+08	9.36916e+08	0.949097	0.970613	8.76219e+08	7.37999e+08	4.05327e+07	2.71594	2.9075	3.50261	3.74966	1988	1996	23
665	2011	20.6895	21.5505	21.7073	0.314766	0.0558217	0.0552394	0.0814637	0.0788388	0.0914263	0.0914263	0.422716	0.361389	0.0626527	0.201218	0	0.127623	0.126291	0.071202	0.0714323	0.1806	0.141885	1.04667	0.803394	0.106496	0.106496	0.214603	0.108922	0.00503975	0.0759056	0.362062	0.0549269	9.66786e+08	304311372	6.62474e+08	1.02258e+09	1.02258e+09	1.05771	1.04667	9.58508e+08	8.16815e+08	5.39676e+07	2.36565	2.51629	2.7671	2.94331	1988	1996	24
666	2008	22.5168	22.423	22.2452	0.511079	0.00462056	0.00448062	0.00945053	0.00886344	-0.317481	-0.317481	1.09836	1.31206	-0.0193978	0.119752	0	0.00674125	0.00653709	0.00922283	0.00950059	0.140323	0.17407	0.598212	1.77522	0.122236	0.122236	0.0621881	0.295204	0.0066873	0.0929637	0.213922	0.0468474	6.01058e+09	3.07188e+09	2.9387e+09	3.7079e+09	3.7079e+09	0.616895	0.598212	3.77982e+09	3263869062	2.77722e+07	0.91045	0.955575	0.762162	0.799937	1995	1996	14
666	2009	22.6427	22.8654	23.151	0.428759	-0.0163798	-0.0174096	-0.028674	-0.0326838	-0.0367926	-0.0367926	0.800369	0.601525	-0.0695522	0.0861407	1	0.0472028	0.0501706	0.0207163	0.0222237	0.168388	0.204012	0.556839	1.57486	0.187425	0.187743	0.0586363	0.196023	0.0440274	0.105864	0.187826	0.0525996	6.8171e+09	2.92289e+09	3.89421e+09	3.57147e+09	3.57147e+09	0.523899	0.556839	3.81988e+09	3.26382e+09	-1.11663e+08	1.24942	1.31925	1.66244	1.75535	1995	1996	15
666	2010	23.1516	23.2462	23.3855	0.380806	0.0450151	0.0562292	0.0726996	0.0935297	1.04031	0.777021	0.909762	0.791494	0.0625168	0.133025	0	0.0923029	0.115297	0.0428018	0.0547328	0.0624323	0.073152	0.80263	1.10966	0.213008	0.220446	0.0371294	0.102461	0.0244185	0.156596	0.127284	0.041705	1.13405e+10	4.31852e+09	7.02194e+09	7.2869e+09	6.34658e+09	0.642558	0.699057	6.83135e+09	5.50233e+09	5.10492e+08	1.09919	1.2435	1.26343	1.42931	1995	1996	16
666	2011	23.2859	23.2813	23.2736	0.441895	0.0897442	0.0957593	0.160802	0.163244	0.406576	0.145872	1.00461	1.01235	0.15972	0.159049	0	0.127338	0.135872	0.0401726	0.0447392	0.133446	0.0731408	0.84323	1.27315	0.307498	0.327022	0.0367028	0.116881	0.0178644	0.278043	0.121777	0.0399504	1.29698e+10	5.7313e+09	7.23852e+09	1.02496e+10	7.27237e+09	0.790263	0.598296	8.61252e+09	6.1157e+09	1.16397e+09	0.995406	1.11237	0.9878	1.10387	1995	1996	17
666	2012	23.4676	23.4529	23.4213	0.518764	0.0888629	0.0969121	0.184655	0.187745	-0.15347	-0.30395	1.0148	1.04736	0.192722	0.170631	0	0.115193	0.125627	0.0177899	0.0102876	0.117619	0.176918	0.608385	1.83388	0.421046	0.438834	0.04905	0.0954501	0.0141333	0.359339	0.106612	0.0325482	1.55535e+10	8.06858e+09	7.48491e+09	8676574689	5.06193e+09	0.557854	0.354933	7.0044e+09	4.19821e+09	1.38213e+09	0.985414	1.07912	0.954777	1.04557	1995	1996	18
666	2013	23.6605	23.5841	23.4664	0.540741	0.0944235	0.103504	0.2056	0.220602	0.216871	0.121209	1.07936	1.21422	0.228742	0.151593	0	0.125982	0.138099	0.00665501	0.0066514	0.133646	0.148292	0.613551	1.97515	0.502901	0.51581	0.0412736	0.0858576	0.01651	0.359339	0.0963207	0.0300323	1.88635e+10	1.02003e+10	8.66322e+09	1.05583e+10	5.67548e+09	0.55972	0.329807	8.14316e+09	4815121164	1.78116e+09	0.926472	1.00141	0.823577	0.890194	1995	1996	19
666	2014	23.7827	23.7954	23.8129	0.563908	0.0939502	0.0996817	0.215437	0.223017	-0.0516074	-0.0982878	0.987356	0.970193	0.233463	0.177155	0	0.116215	0.123304	0.00595632	0.00795613	0.0513911	0.0521249	0.49845	2.02324	0.24547	0.528948	0.0361249	0.0723576	0.0154403	0.359339	0.0871263	0.0276559	2.13146e+10	1.20195e+10	9.29513e+09	1.00134e+10	5.11765e+09	0.46979	0.254748	7.67563e+09	4.21103e+09	2.00251e+09	1.01281	1.08589	1.03072	1.1051	1995	1996	20
666	2015	24.0578	24.1621	24.2919	0.490141	0.0707565	0.0804302	0.138776	0.168258	0.0381193	0.10474	0.900951	0.791284	0.212185	0.386235	0	0.0855789	0.0972792	0.0210808	0.0206656	0.0947084	0.0523814	0.421021	1.70611	0.307891	0.527109	0.0379566	0.0545877	0.0152452	0.359339	0.0680661	0.0211465	28065837793	1.37562e+10	1.43096e+10	1.03951e+10	5.65367e+09	0.370383	0.228984	8.18941e+09	3.47003e+09	1.98584e+09	1.10994	1.17001	1.26377	1.33216	1995	1996	21
666	2016	24.2877	24.278	24.2643	0.449167	0.0623203	0.0694528	0.113138	0.130381	0.0029965	0.116804	1.00974	1.02369	0.218099	0.477171	0	0.0115104	0.0128277	0.0538325	0.0577559	0.0875789	0.0277858	0.328975	1.75667	0.33524	0.450939	0.0298228	0.0233024	0.0205542	0.359339	0.0472719	0.0133159	3.53204e+10	1.58647e+10	1.94556e+10	1.04262e+10	6.31404e+09	0.295191	0.199225	8.15229e+09	3.30117e+09	2.20117e+09	0.990352	1.02864	0.976855	1.01462	1995	1996	22
666	2017	24.3277	24.2557	24.1455	0.538536	0.0800901	0.0816908	0.173556	0.161682	-0.0596354	0.0158628	1.07461	1.19985	0.250186	0.502655	0	-0.0541348	-0.0552168	0.0698992	0.0763949	0.053562	0.0256245	0.272039	1.60382	0.271701	0.400972	0.0291637	0.0233656	0.0122217	0.359339	0.0397487	0.010701	3.6761e+10	1.97971e+10	1.69639e+10	9.80447e+09	6.4142e+09	0.266709	0.177971	7.35153e+09	3.19007e+09	2.94419e+09	0.930569	0.963644	0.83344	0.863063	1995	1996	23
666	2018	24.3853	24.2336	23.9734	0.532515	0.0533889	0.054925	0.114204	0.11823	0.0399324	0.171639	1.16377	1.50962	0.22625	0.506319	0	0.123075	0.126616	0.0895908	0.0918702	0.0180132	0.0120806	0.269379	1.78919	0.321303	0.588722	0.0285717	0.0240993	0.00947592	0.359339	0.0358937	0.0107012	3.89391e+10	2.07356e+10	1.82034e+10	1.0196e+10	7.51513e+09	0.261845	0.19855	7.88914e+09	3.71008e+09	2.07891e+09	0.905422	0.888604	0.662419	0.685026	1995	1996	24
669	2008	19.2859	19.7498	20.885	0.783709	0.00511808	0.00417693	0.0236629	0.0125151	-0.491946	-0.491946	0.628841	0.544605	-0.184795	0.144155	0	-0.0919831	-0.0750685	0.0762067	0.0679954	0.0430612	0.063569	0.110237	2.86339	0.0190062	0.00499313	0.176915	0.0313766	0.205238	0.214814	0.198516	0.0524188	2.37558e+08	1.86176e+08	5.13817e+07	3.20883e+07	3.20883e+07	0.135076	0.110237	3.80181e+07	2.74626e+07	1.21584e+06	1.59023	1.6782	1.83619	1.93777	1992	1996	17
669	2009	19.3167	20.4561	20.885	0.761647	0.00166492	0.00169051	0.0069851	0.00743109	-0.0317926	-0.0317926	0.319991	0.249334	-0.0545753	0.0579754	0	0.0183103	0.0185917	0.0669034	0.0577402	0.030492	0.0433044	0.128771	2.69467	0.0190062	0.00562734	0.206443	0.0277149	0.200333	0.172194	0.170296	0.00161581	2.44975e+08	1.86584e+08	5.83904e+07	3.10682e+07	3.10682e+07	0.126822	0.128771	3.27637e+07	2.9267e+07	407863	3.12509	3.13015	4.01068	4.01717	1992	1996	18
669	2010	19.1329	21.6448	21.8283	0.732472	-0.18286	-0.166102	-0.68352	-0.660175	0.205248	0.205248	0.081109	0.067513	-0.643443	0.0318351	1	-0.00213421	-0.00193862	0.0586734	0.0492303	0.0307311	0.0288688	0.16686	2.52684	0.131212	0.131212	0.138389	0.0296874	0.133059	0.251339	0.199359	0.000500793	2.03843e+08	1.49309e+08	5.45336e+07	3.74448e+07	3.74448e+07	0.183695	0.16686	8.54679e+07	3.62528e+07	-3.72748e+07	8.01185	12.3353	14.812	14.8194	1992	1996	19
669	2011	19.1145	21.1545	21.329	0.740872	-0.00519955	-0.00515173	-0.0200656	-0.0195611	-0.576809	-0.576809	0.130027	0.109205	-0.280494	0.0285601	1	0.00198554	0.00196728	0.0108124	0.010902	0.0523246	0.0443443	0.0784528	2.61843	0.111962	0.111962	0.0615451	0.0322679	0.146967	0.331358	0.196161	0	2.00127e+08	1.48269e+08	5.18585e+07	1.58463e+07	1.58463e+07	0.0791811	0.0784528	2.02911e+07	1.53937e+07	-1.04057e+06	7.69072	7.69072	9.15707	9.15707	1992	1996	20
670	2014	20.4503	22.3431	22.8412	0.709898	0.00641812	0.00836757	0.0221237	0.0267781	0.632476	0.632476	0.150643	0.09155	0.00195236	0.38641	0	0.0062358	0.00812986	0.0834029	0.0874505	0.086225	0.0544699	0.299621	3.15253	0.287549	0.287549	0.0402215	0.342024	0.0222354	0.354369	0.0190719	0.108544	7.61111e+08	5.40312e+08	2.208e+08	1.74916e+08	1.74916e+08	0.229816	0.299621	1.74574e+08	1.07327e+08	4.8849e+06	6.6382	7.44647	10.9229	12.2529	1989	1996	26
670	2015	20.353	22.9417	23.2962	0.77895	-0.0194278	-0.0184831	-0.0878888	-0.0718474	0.97163	0.97163	0.075112	0.052694	-0.0365005	0.278033	1	0.0250076	0.0237915	0.023552	0.0271934	0.146884	0.100233	0.475146	2.34696	0.138604	0.138604	0.0833287	0.100627	0.0115347	0.306912	0.0673103	0.184162	6.90521e+08	5.37882e+08	1.5264e+08	3.44869e+08	3.44869e+08	0.499433	0.475146	3.57457e+08	2.48984e+08	-1.34153e+07	8.01185	16.7241	18.9775	23.8393	1989	1996	27
670	2018	19.3487	21.4246	21.6988	0.779902	-0.233339	-0.491404	-3.08837	-2.49681	-0.574499	-0.574499	0.125445	0.095365	-0.643443	0.056716	1	-0.0660128	-0.0477222	0.0980783	0.0742528	0.105963	0.183939	0.293151	1.21936	0.125312	0.125312	0.0653147	0.0291572	0.0284438	0.359339	0.498152	0.14606	2.5296e+08	1.97284e+08	5.5676e+07	1.02577e+08	1.02577e+08	0.405508	0.293151	2.57443e+08	9.67595e+07	-1.71948e+08	7.97163	9.33511	10.4861	12.2796	1989	1996	30
672	2014	22.0714	22.39	22.9671	0.461248	0.0959488	0.103176	0.178095	0.188786	0.075839	0.075839	0.727155	0.408331	0.169319	0.291595	0	0.20777	0.223419	0.0340823	0.0818014	0.0327905	0.419853	0.764282	0.606891	0.136549	0.139437	0.0297232	0.0786339	0.00666457	0.0484215	0.520517	0.0749156	3.85037e+09	1.77597e+09	2.07439e+09	2.73664e+09	2.73664e+09	0.710748	0.764282	2.27328e+09	1.93865e+09	3.69438e+08	1.37522	1.54162	2.44899	2.7453	1992	1996	23
672	2015	22.2661	22.5176	22.9984	0.398593	0.0128416	0.0140879	0.0213526	0.024581	-0.259843	-0.259843	0.777636	0.480828	0.00918182	0.167131	0	0.0388602	0.0426317	0.0867518	0.134871	0.179293	0.524576	0.47501	0.49691	0.0938867	0.0939105	0.0487844	0.0670842	0.0113356	0.07317	0.529508	0.139848	4.67806e+09	1.86464e+09	2.81342e+09	2.02554e+09	2.02554e+09	0.432988	0.47501	2.00695e+09	1.68701e+09	6.00737e+07	1.28595	1.54784	2.07975	2.50329	1992	1996	24
672	2016	22.4834	23.38	23.38	0.275807	0.0239199	0.0265077	0.0330298	0.0395968	0.439645	0.439645	0.407938	0.407938	0.0479456	0.202465	0	0.0937047	0.103842	0.0861676	0.0919504	0.144678	0.149243	0.555911	0.585094	0.0899529	0.0899728	0.0283196	0.208457	0.0115627	0.0727809	0.403617	0.115649	5.81305e+09	1.60328e+09	4.20977e+09	2.91606e+09	2.91606e+09	0.501641	0.555911	2.77625e+09	2.32566e+09	1.39048e+08	2.45135	2.8489	2.45135	2.8489	1992	1996	25
672	2017	22.513	23.1695	23.1695	0.392673	0.128234	0.130133	0.211146	0.195719	0.573193	0.573193	0.518649	0.518649	0.222686	0.34688	0	0.171922	0.174468	0.0668724	0.065974	0.175916	0.1566	0.777495	0.762301	0.0890351	0.0890351	0.0246706	0.150407	0.0109621	0.0577148	0.392387	0.109907	5.98776e+09	2.35123e+09	3.63652e+09	4.58753e+09	4.58753e+09	0.766152	0.777495	3.56595e+09	2.99621e+09	7.67836e+08	1.92809	2.22392	1.92809	2.22392	1992	1996	26
672	2018	22.6695	23.0557	23.0557	0.509354	0.195571	0.228942	0.432806	0.420517	0.156302	0.156302	0.679674	0.679672	0.364068	0.467035	0	0.259592	0.279869	0.0829886	0.0885841	0.150289	0.140624	0.816705	1.0929	0.130661	0.170446	0.0206834	0.163549	0.0098503	0.0501936	0.316734	0.102549	7.00243e+09	3.56671e+09	3.43572e+09	5.30458e+09	5.30458e+09	0.757534	0.816705	3.37335e+09	2.82715e+09	1.487e+09	1.47129	1.67537	1.4713	1.67538	1992	1996	27
672	2019	23.0157	23.6677	23.6677	0.58384	0.195571	0.281403	0.577249	0.62951	0.397296	0.397296	0.521001	0.521001	0.39398	0.487956	0	0.315671	0.369778	0.0724507	0.0977577	0.00870938	0.0501601	0.877069	1.31793	0.280832	0.325811	0.0183211	0.0912301	0.00241973	0.0435931	0.267874	0.140723	9.89946e+09	5.7797e+09	4.11976e+09	7.41206e+09	7.41206e+09	0.748734	0.877069	4.49186e+09	3.7953e+09	2.37812e+09	1.91938	2.26889	1.91938	2.26889	1992	1996	28
676	2008	21.1001	21.2313	21.3266	0.371617	-0.0139695	-0.0136877	-0.0222309	-0.0218008	-0.123074	-0.123074	0.877054	0.797288	-0.0408059	0.205592	1	0.0557797	0.0546543	0.00556056	0.00428192	0.0286634	0.0314377	0.518925	1.00789	0.0777338	0.0777338	0.186938	0.241135	0.0679179	0.0904016	0.133793	0.0502514	1.45765e+09	5.41689e+08	9.15966e+08	7.71989e+08	7.71989e+08	0.52961	0.518925	8.03491e+08	6.13275e+08	-2.03628e+07	1.14018	1.20937	1.25425	1.33037	1996	1996	13
676	2009	21.0987	21.8851	21.897	0.295455	-0.0766957	-0.0766428	-0.108858	-0.115004	0.00787165	0.00787165	0.4555	0.450111	-0.13576	0.149464	1	-0.00486124	-0.00485789	0.0327502	0.0323842	0.0278147	0.0327355	0.534147	0.918657	0.121541	0.121541	0.190494	0.228015	0.0539602	0.120655	0.158189	0.0478003	1.45565e+09	4.30077e+08	1.02557e+09	7.78066e+08	7.78066e+08	0.534516	0.534147	8.83696e+08	6.61773e+08	-1.11642e+08	2.19539	2.3226	2.22167	2.35041	1996	1996	14
676	2015	19.5603	22.8686	23.087	0.465794	-0.0135027	-0.0089655	-0.0252761	-0.0130687	-0.148743	-0.148743	0.036579	0.029404	-0.149921	0.34551	1	0.100255	0.0665674	0.0385651	0.0331805	0.239517	0.0655454	0.674637	1.2808	0.312478	0.312478	0.152626	0.116299	0.0258859	0.274099	0.31091	0.0372143	3.12566e+08	1.45592e+08	1.66975e+08	3.17583e+08	3.17583e+08	1.01605	0.674637	3.65196e+08	2.07855e+08	-4.22048e+06	8.01185	28.3947	34.0092	35.3237	1996	1996	20
677	2008	22.4858	22.642	22.7434	0.108075	-0.14243	-0.166339	-0.159689	-0.211353	-0.104534	-0.104534	0.855424	0.772968	-0.271576	-0.102381	1	0.0250078	0.0292057	0.0359086	0.0379803	0.141022	0.120898	0.55987	0.484557	0.137745	0.137754	0.0295021	0.0921884	0.0117039	0.0524604	0.531085	0.0589503	5.82738e+09	6.29797e+08	5.19759e+09	2.79363e+09	2.79363e+09	0.479396	0.55987	3.55231e+09	3.07964e+09	-8.29996e+08	1.16901	1.24224	1.29371	1.37476	1988	1996	21
677	2009	22.6187	23.2912	23.327	0.110528	0.0158958	0.0169499	0.017871	0.0190317	0.25804	0.25804	0.510437	0.492467	0.0171794	0.143354	0	0.0326279	0.0347917	0.0301036	0.0312109	0.145018	0.138182	0.563104	0.510672	0.139271	0.139271	0.0282755	0.105314	0.0110896	0.04533	0.535003	0.051656	6.65519e+09	7.35587e+08	5.9196e+09	3.51449e+09	3.51449e+09	0.528084	0.563104	3.45412e+09	3.01068e+09	1.05789e+08	1.95911	2.06582	2.03059	2.1412	1988	1996	22
677	2010	22.7484	23.1617	23.1866	0.0441687	-0.0588501	-0.0626623	-0.0615695	-0.0677576	0.343125	0.343125	0.661495	0.645204	-0.130028	0.00499417	1	0.0090385	0.009624	0.0120384	0.0132165	0.0730209	0.0588247	0.663336	0.459283	0.154858	0.154964	0.0386467	0.119792	0.015686	0.0427979	0.47887	0.0739774	7.57713e+09	3.34672e+08	7.24246e+09	4.72041e+09	4.72041e+09	0.622981	0.663336	5.33419e+09	4.69683e+09	-4.45915e+08	1.51173	1.63249	1.5499	1.67372	1988	1996	23
677	2014	21.8261	22.8134	22.8135	0.188548	-0.142594	-0.135506	-0.175727	-0.163625	-0.235592	-0.235592	0.372598	0.372574	-0.237199	-0.0153623	1	0.0144235	0.0137065	0.0705271	0.0554871	0.216537	0.237524	0.568825	0.357472	0.0714469	0.0718833	0.0490575	0.0763314	0.0302142	0.099322	0.617589	0.101149	3.01284e+09	5.68065e+08	2.44477e+09	1.80343e+09	1.80343e+09	0.598581	0.568825	2.2312e+09	1.83113e+09	-4.29614e+08	2.68386	2.98588	2.68403	2.98607	1988	1996	27
677	2017	20.5546	22.0132	22.0132	0.770483	0.00915401	0.00915599	0.0398839	0.0391401	0.140321	0.140321	0.232552	0.232552	0.0154464	0.120942	0	0.00144448	0.00144479	0.0487988	0.0202699	1.08965	0.267855	0.656323	1.83612	0.027349	0.027349	0.149167	0.0788705	0.00385794	0.0466815	0.461089	0.0999389	8.4475e+08	6.50866e+08	1.93884e+08	5.54309e+08	5.54309e+08	0.656181	0.656323	5.45747e+08	4.8727e+08	7.73285e+06	4.30011	4.77757	4.30011	4.77757	1988	1996	30
677	2018	20.5871	21.6242	21.6242	0.753134	0.00733768	0.00745715	0.0297234	0.0312889	0.275136	0.275136	0.354504	0.354504	0.0357029	0.118347	0	0.0716752	0.0728421	0.0400408	0.0407052	0.119007	0.12369	0.823098	1.66556	0.0251768	0.0251768	0.142278	0.106016	0.00799317	0.0379177	0.531965	0.0935508	8.72713e+08	6.5727e+08	2.15443e+08	7.0682e+08	7.0682e+08	0.809911	0.823098	6.81584e+08	6.23169e+08	6.40369e+06	2.82084	3.11197	2.82084	3.11197	1988	1996	31
677	2019	20.5768	21.9401	21.9401	0.781742	0.020816	0.0207089	0.0953735	0.0890186	0.118636	0.118636	0.255812	0.255812	0.0448534	0.157646	0	0.094026	0.0935421	0.0483102	0.0483184	0.130341	0.129208	0.910659	2.19871	0.0842838	0.0842838	0.147246	0.0948081	0.00136473	0.0440752	0.492246	0.091407	8.63776e+08	6.7525e+08	1.88526e+08	7.90674e+08	7.90674e+08	0.915369	0.910659	7.5521e+08	6.66027e+08	1.79804e+07	3.90912	4.30239	3.90912	4.30239	1988	1996	31
678	2008	20.4725	20.7594	20.885	0.602134	0.0169675	0.0166691	0.0426464	0.0443456	0.249787	0.249787	0.750629	0.684104	-0.0157507	0.15539	0	0.018296	0.0179742	0.0563456	0.0591888	0.10195	0.101248	0.618743	1.43562	0.0517656	0.0621713	0.134064	0.254627	0.0190484	0.0833477	0.19822	0.102382	7.78239e+08	4.68604e+08	3.09634e+08	4.90152e+08	4.90152e+08	0.629821	0.618743	4.97872e+08	4.13987e+08	1.32048e+07	1.33222	1.48417	1.46177	1.6285	1993	1997	16
678	2009	20.4729	21.5456	21.5456	0.609968	0.0189912	0.0189944	0.0486914	0.0482156	0.00475084	0.00475084	0.342094	0.342092	-0.017576	0.178801	0	-0.0180784	-0.0180815	0.0369633	0.0401959	0.0835478	0.0472949	0.632706	1.69914	0.0442433	0.0756518	0.126666	0.280127	0.0116629	0.112654	0.255741	0.100059	7.78503e+08	4.74861e+08	3.03641e+08	4.9248e+08	4.9248e+08	0.632599	0.632706	5.01136e+08	4.04424e+08	1.47847e+07	2.92317	3.24818	2.92319	3.24821	1993	1997	17
678	2010	20.639	21.7456	21.7456	0.544055	0.0276588	0.0299508	0.0606626	0.0703533	0.599264	0.599264	0.330696	0.330693	0.0334083	0.173538	0	-0.00841629	-0.00911371	0.0188415	0.0187714	0.130283	0.174577	0.927859	1.49443	0.0596859	0.0820112	0.152539	0.320122	0.0090025	0.0714921	0.210638	0.0828065	9.19182e+08	5.00085e+08	4.19097e+08	7.87606e+08	7.87606e+08	0.856855	0.927859	7.61293e+08	6.50926e+08	2.54235e+07	3.02393	3.29694	3.02395	3.29696	1993	1997	18
678	2011	20.7684	21.2472	21.2472	0.502491	0.024702	0.0262979	0.0496513	0.0550084	0.108612	0.108612	0.61952	0.619518	0.0268316	0.155905	0	0.0142171	0.0151356	0.0165762	0.0171844	0.123558	0.160268	0.888549	1.35525	0.0824203	0.0931821	0.143102	0.312722	0.00582336	0.0709212	0.228607	0.0710529	1.04616e+09	5.25684e+08	5.20472e+08	8.73149e+08	8.73149e+08	0.834627	0.888549	8.49721e+08	7.3702e+08	2.58421e+07	1.61415	1.73761	1.61416	1.73762	1993	1997	19
678	2012	21.0002	21.4111	21.4111	0.402549	0.00422453	0.00471195	0.00707093	0.00851693	-0.128035	-0.128035	0.66305	0.663047	-0.0233407	0.140318	0	-0.0443642	-0.0494829	0.0295418	0.0326427	0.15544	0.153916	0.643797	0.981061	0.0789381	0.0789381	0.124796	0.22259	0.00647293	0.0906283	0.177334	0.190084	1.31905e+09	5.30983e+08	7.88067e+08	7.61356e+08	7.61356e+08	0.5772	0.643797	7.79126e+08	6.54524e+08	5.57237e+06	1.50818	1.86215	1.50819	1.86215	1993	1997	20
678	2013	21.4905	21.6971	21.7734	0.50977	0.00192391	0.00238637	0.00392451	0.0044945	0.207107	0.207107	0.813402	0.753616	-0.027132	0.120513	0	-0.0352679	-0.0437454	0.0315259	0.0357665	0.206287	0.183534	0.529263	1.19243	0.120793	0.120793	0.121084	0.183959	0.00464037	0.0788839	0.267476	0.140016	2.15385e+09	1.09797e+09	1.05588e+09	9.19038e+08	9.19038e+08	0.426696	0.529263	9.43973e+08	8.08282e+08	4.14382e+06	1.2294	1.42957	1.32694	1.54298	1993	1997	21
678	2014	21.5306	21.9613	22.0999	0.490348	0.00343368	0.00350256	0.00673731	0.00700322	0.378343	0.378343	0.650109	0.565924	-0.0103307	0.131659	0	0.00715771	0.00730129	0.027499	0.03126	0.083595	0.0575685	0.576336	0.912354	0.0668379	0.0668379	0.112541	0.206046	0.00625027	0.0763662	0.353968	0.12779	2.24202e+09	1.09937e+09	1.14265e+09	1.26675e+09	1.26675e+09	0.565002	0.576336	1.27984e+09	1.09997e+09	7.6984e+06	1.5382	1.76357	1.76702	2.02591	1993	1997	22
[truncated: 15,219 more rows]
[truncated: 61 more columns]
